# Supplementary material for: Low shifts in salinity determined assembly processes and network stability of microeukaryotic plankton communities in a subtropical urban reservoir
Source: Microbiome. 2021 Jun 3;9:128. doi: 10.1186/s40168-021-01079-w (PMC8176698; doi:10.1186/s40168-021-01079-w)
Supplement: Supplementary file 3 — Additional file 2. [file 40168_2021_1079_MOESM3_ESM.xlsx]

## Sheet: Whole OTUs data
ID	EX001BL	EX002BG	EX003NC	EX004BL	EX005BG	EX006NC	EX007BL	EX008BG	EX009NC	EX010BL	EX011BG	EX012NC	EX013BL	EX014BG	EX015NC	EX016BL	EX017BG	EX018NC	EX019BL	EX020BG	EX021BL	EX022BG	EX023NC	EX024BL	EX025BG	EX026NC	EX027BL	EX028BG	EX029BL	EX030BG	EX031NC	EX032BL	EX033BG	EX034NC	EX035BL	EX036BG	EX037BL	EX038NG	EX039BC	EX040BL	EX041NG	EX042BC	EX043BL	EX044BG	EX045BL	EX046BG	EX047BL	EX048BG	EX049BL
OTU_1	8671	14436	18139	11423	6586	15112	3190	14208	12930	8633	8356	11211	11206	10545	15631	10272	10153	11661	15061	9640	9031	6369	14663	9052	6250	10668	5021	3908	3442	5878	4118	3966	3698	6947	3724	3947	7251	6279	9032	5814	4734	9615	5180	6207	9771	11099	2892	3427	3245
OTU_2	91	908	845	138	234	1138	572	1997	1776	464	162	1824	159	1387	2264	693	1559	2843	2780	2243	1745	5517	1833	1460	2435	1356	3563	3213	1003	2369	1450	3301	5053	1386	1400	2269	617	1687	1565	266	475	968	2248	2952	837	1886	134	498	3327
OTU_3	1393	1626	1335	1355	1081	2954	632	2233	1505	1592	1444	1187	1680	2518	1769	2140	2105	1634	2623	2022	1942	1533	3071	5357	4470	1657	2624	4151	4888	8025	3448	2625	3802	4120	3454	5950	13267	10329	2286	7572	6215	2601	2648	2805	8434	12579	2705	4034	2731
OTU_4	29	1688	1258	184	178	456	30	292	2206	87	105	2232	142	1337	2361	2361	1217	3136	6244	1089	9885	12418	2322	4826	4796	1887	18027	13839	3621	6377	3922	22361	10151	4317	9361	6352	545	5999	2190	1462	1566	1832	9733	3828	773	5308	768	2153	5521
OTU_5	8	387	350	2907	792	709	226	155	521	545	147	908	133	297	1084	14	239	1492	511	932	9	171	1459	32	1066	574	125	85	18	665	469	18	876	447	94	3820	625	4298	1048	2084	2725	1085	35	509	5	329	6	429	153
OTU_6	3706	5264	4418	3440	815	2317	4354	5401	2248	2859	1403	1503	1847	6972	2070	2407	3006	1594	1671	2485	2620	2379	1938	1653	1898	2335	1074	601	4742	2830	1855	794	1096	1792	949	1798	4161	2050	1635	3085	1802	1487	933	725	3096	1944	3197	2689	1254
OTU_7	2	8	5	7	1	2	5	23	4	4	3	14	5	7	39	6	8	8	8	0	3	19	3	6	9	6	2	8	3	11	7	1	1	24	2	2	6	4	46	2	1	7	19	2	4	3	7	1	16
OTU_8	4884	6905	2504	5151	3028	5116	1755	4550	3627	4601	3723	3328	4485	4504	3797	4194	3744	2133	4811	3723	3048	2572	3877	4618	4427	2187	2692	3334	3447	5780	2195	1643	2746	2909	2175	4341	7890	6116	2661	5418	4460	4676	2543	3031	8962	8906	2970	3476	2080
OTU_9	220	1374	82	2672	1114	84	9	41	269	2240	1561	322	8211	1297	395	2183	1791	424	2003	4186	2616	14312	148	1436	10845	86	2712	3517	5498	478	445	414	348	138	311	1829	2452	298	229	2030	5643	199	1146	3835	2134	1361	610	609	8897
OTU_10	5	40	59	69	14	10	1319	256	66	79	0	3	0	1	3	3	1	3	0	2	5	6	0	0	0	2	3	1	6	2	1	3	4	3	1	2	1	1	0	5	3	1	2	5	3	2	3	6	3
OTU_11	171	2433	850	97	199	763	226	1249	1114	68	177	1069	142	1048	1100	333	863	903	781	910	734	647	1021	1008	1357	1000	1888	2676	962	4268	1588	2266	6290	1939	5150	1882	1710	3849	1023	251	513	782	1271	1620	3068	3104	363	415	460
OTU_12	1	4	2	30	4	3	3	12	17	2	5	3	3	1	1	0	2	2	2	1	3	2	6	3	5	4	1	3	4	1	2	3	1	2	1	7	2	1	3	2	7	2	1	2	0	3	2	2	12
OTU_13	18	453	724	31	48	316	34	349	1514	204	154	1125	169	788	993	446	756	1456	1096	1222	645	1473	1217	830	1496	1107	2528	2734	517	1534	1141	2075	4988	1184	1566	1286	329	1451	825	178	451	894	1954	2078	314	1122	175	379	1424
OTU_14	5	1	4	13	10	0	17	0	0	11	1	1	0	9	0	0	2	0	3	1	1	2	0	0	0	2	0	1	2	5	0	0	0	0	0	2	0	3	0	2	2	0	3	0	0	0	3	3	2
OTU_15	57803	5	112	121	6	18	1106	409	61	5808	404	141	11045	117	639	156	579	249	279	303	129	111	209	14	75	59	41	78	32684	300	437	28	144	629	52	570	192	24	32	36	18	62	123	257	70	14	28420	5062	135
OTU_16	217	867	589	311	72	381	628	122	622	267	460	557	312	2029	454	598	641	415	858	955	533	549	597	688	889	414	376	307	837	940	1329	297	414	385	394	552	917	461	475	616	467	353	230	268	1179	1883	445	676	555
OTU_17	3	0	3	3	7	92	311	4	1	2	0	2	1	2	1	0	0	2	2	3	3	1	1	0	2	2	2	1	1	4	5	1	2	4	1	2	0	0	0	0	3	1	1	0	5	0	0	5	1
OTU_18	129	168	146	193	25	228	771	279	111	1020	914	145	1075	776	178	1762	1590	62	1295	1316	1748	866	150	1974	1088	223	730	616	948	561	680	793	532	320	274	231	601	405	83	403	299	127	1440	1372	1604	642	500	1040	958
OTU_19	138	1195	96	179	277	105	281	937	136	65	491	83	98	387	106	472	945	119	800	1607	173	2046	207	367	6007	68	1057	4138	433	1454	89	252	867	196	209	173	546	251	125	199	277	67	50	106	335	185	10	22	101
OTU_20	9	0	18728	20	0	14464	1328	14	13061	1240	9194	10934	4	6363	25	3288	4900	6846	2	1	2	2	2	0	1	1899	3	7	24	1	7992	3	3	5623	0	4	64	7	8897	4	2	16734	6	2217	0	2	135	43	1
OTU_21	1	4	2	1	1	6	115	81	67	88	0	1	0	2	0	2	1	0	0	1	1	0	5	3	3	2	0	1	0	1	0	5	2	1	4	1	3	3	3	0	2	4	0	0	2	1	1	3	1
OTU_22	1	0	0	0	2	0	4	0	2	3	0	2	0	0	1	0	0	0	4	1	0	0	2	0	0	2	0	1	0	0	2	1	4	7	0	0	0	1	2	0	0	1	4	1	3	2	0	0	0
OTU_23	17	128	567	4549	54	914	146	16	432	1227	269	173	720	168	321	545	202	544	1550	264	414	28	989	38	148	99	3	8	212	215	99	122	117	312	208	24	94	4	492	403	241	1587	33	333	0	357	3036	2614	43
OTU_24	2	1	2	4	0	8	1540	52	20	31	2	3	0	1	0	0	0	1	1	1	2	2	2	0	0	0	0	1	0	0	3	1	0	0	0	1	2	0	3	0	0	0	2	3	0	0	0	0	1
OTU_25	3750	4481	1723	5193	935	862	5118	3192	552	5095	4222	722	3884	3021	811	5137	4409	193	3453	2975	3535	1853	240	4171	2106	456	1048	968	988	774	956	670	516	1038	433	247	842	619	456	1338	1010	282	1913	2075	2656	925	1450	2166	1552
OTU_26	1939	1902	3298	1793	234	442	3365	3772	540	6735	5493	958	3899	2838	1395	5669	5733	191	3697	3992	3268	1764	261	2853	1240	604	705	462	832	407	1066	851	381	575	215	120	310	188	237	1174	820	366	2597	2111	3709	504	1708	2415	1566
OTU_27	1	6	5	4	0	17	1345	35	16	39	1	2	1	3	1	1	0	0	0	0	2	0	2	2	0	2	1	0	0	0	2	0	1	2	0	0	0	0	1	6	0	1	3	0	4	0	0	1	0
OTU_28	6	2	9	6	0	27	104	3	8	2	2	18	3	20	15	6	12	10	0	25	5	28	9	10	3	25	2	27	98	1	6	3	14	3	3	16	13	2	12	4	0	7	38	38	6	34	2	4	31
OTU_29	130	80	2564	23	2	3933	178	2648	1638	1716	2110	4168	255	1111	2411	453	763	1823	342	398	636	751	2219	133	35	3438	73	14	58	45	623	90	48	161	37	18	41	41	985	495	398	1003	470	761	118	45	1936	2005	386
OTU_30	0	2	14	6	2	0	3	0	3	0	0	4	1	2	2	1	4	1	1	4	4	5	2	3	7	3	9	16	18	22	6	6	29	2	4	9	0	3	0	2	0	0	2	0	4	1	5	5	2
OTU_31	6	1	29	26	2	0	290	110	18	52	4	1	3	0	2	0	0	0	0	0	1	2	2	0	0	1	0	0	0	1	5	2	0	4	0	0	0	0	1	0	0	1	1	0	3	0	2	2	1
OTU_32	237	436	3587	29	6	2673	166	2556	1719	1488	2112	2083	182	894	1074	262	440	825	576	443	320	575	1242	351	112	2062	111	35	226	114	2083	461	128	365	106	46	103	187	1296	1027	958	802	1038	1333	194	45	1271	2203	1693
OTU_33	2	36	230	347	21	317	43	49	554	8	391	1212	4	315	575	14	243	600	82	317	8	79	987	11	417	356	66	30	8	70	297	9	282	468	14	737	23	1361	351	353	1407	368	73	346	1	289	4	357	63
OTU_34	1	2	8	9	18	44	46	1	0	4	0	1	0	0	0	0	2	0	1	0	0	1	2	1	2	0	2	0	0	0	0	0	0	0	0	0	1	0	0	1	0	0	2	1	0	0	1	1	0
OTU_35	198	680	358	244	71	249	978	489	258	160	159	140	87	963	201	170	399	123	161	382	250	286	138	111	261	254	117	83	380	270	223	84	143	135	93	257	381	302	167	278	199	120	51	66	295	372	324	334	198
OTU_36	677	747	484	842	117	274	2086	1065	185	2249	1771	237	1922	1354	328	2981	2796	107	1896	1954	2617	1298	137	2796	1442	202	1066	723	766	468	560	480	304	351	142	106	303	232	85	597	449	67	1194	1136	2054	549	2499	3077	2790
OTU_37	10	15	36	33	3	3	317	150	22	21	3	0	3	3	5	5	2	4	2	5	9	3	0	3	6	5	1	1	3	5	1	1	0	0	3	4	2	10	0	6	3	6	3	2	1	0	2	1	4
OTU_38	9	14	0	44	1	3	239	0	5	0	0	3	1	1	5	1	0	5	0	12	1	29	3	0	53	3	17	25	0	11	1	31	108	0	8	924	55	1027	6	2	3	0	23	1	1	111	1	185	105
OTU_39	391	762	2427	64	13	906	248	1277	1249	894	2406	1748	280	875	1601	268	394	1608	739	395	873	991	1661	454	64	6294	358	58	491	168	4565	1267	185	540	186	23	35	23	671	1886	1853	744	596	941	551	79	1158	2279	485
OTU_40	39	280	187	119	57	44	278	104	85	59	122	258	94	779	293	214	355	97	91	260	312	393	72	76	201	223	292	110	314	166	71	44	71	80	19	173	123	86	59	76	130	62	46	45	73	69	112	151	99
OTU_41	0	0	0	0	1	0	0	0	0	0	0	0	1	0	0	0	0	1	2	2	0	0	2	1	0	0	0	1	2	0	0	1	0	0	0	0	0	0	0	0	2	0	1	1	0	0	0	0	0
OTU_42	242	609	625	319	477	566	210	1151	993	2669	784	435	1462	655	934	1200	793	693	1138	597	1080	334	2138	649	659	1213	260	247	487	930	1738	576	452	2796	907	322	1949	711	3906	5306	970	1353	630	709	2905	332	907	646	377
OTU_43	0	0	0	1	0	0	4	0	1	0	0	0	0	3	0	0	0	2	0	0	1	0	1	1	0	3	0	1	0	0	6	1	0	2	0	0	0	4	2	1	1	0	0	2	3	0	0	0	0
OTU_44	0	0	0	1	0	0	0	0	1	2	0	0	0	0	0	0	0	0	0	0	0	0	1	0	1	3	0	0	0	2	1	0	1	2	1	0	2	0	0	2	0	0	1	0	0	0	0	0	0
OTU_45	478	406	2105	372	57	1650	9676	2553	480	2951	2478	458	831	865	3865	1127	1345	79	1701	1606	694	517	64	534	191	176	125	94	147	66	221	138	58	211	75	24	87	123	391	541	452	370	2440	2236	962	69	261	363	421
OTU_46	17	25	49	58	4	20	20	6	24	39	116	55	39	70	64	103	76	140	122	51	109	62	103	130	34	29	14	7	13	16	52	6	7	130	55	2	35	17	81	125	66	25	100	63	38	15	39	28	24
OTU_47	3	76	0	0	4	7	9	8	0	3	1	0	0	32	10	0	0	18	0	2	0	4	10	1	64	33	77	41	0	2	13	15	21	13	64	4	4	21	4	1	2	9	429	163	69	72	1	0	92
OTU_48	75	250	461	281	69	224	22	114	305	165	191	401	398	291	588	389	374	480	356	305	203	238	281	166	174	124	156	158	182	307	161	50	160	128	104	704	552	614	268	332	246	142	70	140	114	365	43	100	45
OTU_49	13	116	178	112	11	100	17	99	162	116	103	345	41	195	126	81	198	381	171	391	149	428	465	31	809	270	892	734	401	1079	169	293	765	566	293	4159	1352	2578	374	453	949	445	181	553	158	922	42	167	779
OTU_50	0	1	1	1	0	0	3	1	0	2	0	0	0	0	0	1	1	0	0	0	0	1	0	0	1	1	2	0	3	0	0	0	0	0	0	1	0	0	0	2	1	0	0	1	0	2	0	1	1
OTU_51	992	1049	476	1597	310	256	1927	1182	220	2121	1794	300	1681	1560	399	2660	2386	137	2109	1851	1792	1085	153	2434	1202	346	612	516	676	464	749	589	362	678	283	187	569	355	142	869	599	192	1607	1531	1704	643	735	1141	673
OTU_52	17468	2336	28	1217	34415	1	1	12	3	8	13	2	20	11	0	24	12	4	17	10	27	3	1	6361	1432	4	165	285	132	45	7	47	50	6	13	10	1	250	50	168	22	5	7	5	10	420	1	2	12
OTU_53	110	133	343	208	102	325	40	260	1115	384	434	1422	856	328	472	868	898	759	390	552	839	781	628	701	1064	358	1588	1366	524	831	383	314	1331	485	432	2514	1066	419	324	296	726	642	253	609	181	350	480	479	293
OTU_54	9	9	43	73	15	37	302	93	5	9	0	19	1	8	18	0	0	91	27	0	0	0	54	0	0	1	0	0	1	1	9	3	3	3	0	0	0	5	81	0	0	1	52	0	0	0	1	0	8
OTU_55	2	0	1	0	2	0	2	45	6	168	2	0	1	0	0	1	3	0	0	1	1	0	2	3	0	0	0	0	0	1	0	0	3	3	0	0	0	1	1	0	1	1	2	0	0	2	0	0	0
OTU_56	48	68	74	69	15	39	144	95	30	45	20	39	38	150	51	44	34	86	41	56	48	51	85	55	80	103	56	52	324	284	76	55	131	79	75	401	344	354	68	139	102	67	40	35	89	211	90	76	46
OTU_57	0	1	6	0	0	0	0	0	1	2	1	1	1	1	0	0	0	3	0	0	2	0	0	1	2	0	0	3	1	0	0	0	0	0	0	0	0	0	0	0	0	0	0	2	0	2	0	0	0
OTU_58	1	75	128	762	5	249	126	473	222	227	23	312	60	132	123	173	156	381	494	91	122	107	327	156	518	118	201	184	73	412	129	338	432	397	89	231	108	456	357	148	150	848	382	474	63	433	270	134	459
OTU_59	70	50	707	1	1	626	153	910	640	417	562	1201	229	529	1382	489	557	1535	497	398	610	1165	886	83	16	1588	46	11	109	29	563	96	32	143	16	4	12	5	167	163	84	391	121	273	77	13	807	1069	337
OTU_60	97	111	702	20	4	462	142	571	366	469	701	756	213	459	480	255	341	322	153	200	401	562	670	344	173	1941	140	30	177	116	617	222	90	298	99	99	373	254	816	623	932	507	480	635	157	68	714	749	290
OTU_61	1	12	34	51	3	23	210	66	8	3	1	4	0	2	7	0	0	55	47	1	2	0	32	0	0	1	4	0	0	1	11	1	1	4	0	1	4	4	49	0	0	0	41	2	0	0	1	2	11
OTU_62	1	3	3	0	2	32	3	0	150	3	57	45	5	87	0	13	28	65	141	30	13	465	114	8	775	24	41	142	110	635	164	18	217	115	38	1045	734	1664	31	123	367	14	5	209	46	1329	22	520	771
OTU_63	1	2	1	0	0	0	157	0	0	0	4	2	1	0	0	2	1	0	0	1	1	0	0	1	0	0	1	0	0	0	3	0	1	0	1	0	0	0	2	1	4	0	0	0	0	1	0	0	0
OTU_64	13	94	345	12	40	128	11	134	523	107	86	586	77	311	242	152	464	393	220	548	359	566	328	271	748	605	313	666	387	662	571	651	939	810	793	455	291	260	304	236	305	339	265	632	215	671	28	174	756
OTU_65	4	2	30	20	2	34	199	59	3	4	1	10	0	1	6	1	0	45	28	3	1	0	34	0	0	1	2	0	2	1	17	2	3	0	0	0	1	0	49	0	0	1	46	0	0	0	1	1	10
OTU_66	29	115	266	80	49	327	3294	2049	172	7	157	21	11	14	125	2	28	26	103	0	1	112	80	0	4	119	12	1	0	17	111	139	5	3	56	1	34	61	122	11	25	14	22	0	1	4	3	1	111
OTU_67	4	6	8	6	2	4	8	0	1	1	0	0	0	0	0	3	0	0	0	2	0	0	0	1	0	0	0	0	1	0	0	0	2	2	1	0	0	0	0	0	0	1	2	0	0	0	1	0	0
OTU_68	95	612	37	3	19	30	17	31	42	6	17	24	12	49	23	11	24	85	49	24	220	125	258	1887	571	233	7040	3973	284	940	950	10157	5334	1665	7709	188	42	186	430	85	168	40	262	215	189	1269	14	3	95
OTU_69	246	464	428	223	75	172	345	484	185	209	84	168	135	659	224	164	266	142	127	249	265	266	175	188	209	269	70	54	468	308	164	71	110	170	81	219	375	194	155	199	145	123	68	58	233	157	263	268	106
OTU_70	44	645	69	40	69	46	9	77	73	15	30	56	14	151	58	82	90	148	133	94	189	180	188	1473	740	127	847	1432	466	792	194	511	801	99	631	621	307	650	155	267	368	125	154	166	692	2148	25	27	404
OTU_71	5	1	85	0	1	1	0	1	0	1	1	0	0	0	1	0	0	0	0	0	3	0	2	0	0	1	0	0	0	1	0	1	0	0	0	0	0	0	1	0	0	0	0	0	4	1	0	0	0
OTU_72	281	544	234	125	17	386	88	235	335	642	1394	395	1211	680	159	783	653	280	437	739	668	370	275	265	426	155	186	239	443	924	189	213	481	657	337	509	3132	1439	242	742	2062	308	883	827	1151	912	1172	941	585
OTU_73	5	67	62	0	5	101	123	373	80	5	3	45	4	156	273	6	68	169	57	86	435	82	87	19	186	44	206	233	22	51	260	405	88	156	76	38	50	78	149	1	10	34	25	57	31	142	22	0	250
OTU_74	5	127	10	16	7	10	6	12	6	3	8	2	8	31	2	12	21	15	27	9	29	34	7	225	125	14	130	401	98	290	12	72	285	0	126	377	117	437	4	116	132	3	22	22	121	562	1	15	49
OTU_75	8927	9817	14	888	13676	1	1277	348	14	1	90	4	44	92	0	138	132	6	156	138	366	728	13	1463	967	7	2040	2309	372	154	22	718	1342	24	763	87	29	137	50	380	188	14	28	20	20	20	15	0	123
OTU_76	66	96	111	131	19	58	265	162	50	84	56	35	80	164	47	91	110	63	91	109	69	65	32	61	96	95	40	33	291	159	77	20	77	59	43	145	190	110	54	152	78	52	40	32	130	88	107	116	40
OTU_77	22	57	0	93	201	3	0	4	4	0	31	3	2	1	5	7	2	4	2	5	13	1	2	3	3	17	2	2	2	2	2	0	7	13	0	0	1	2	53	5	0	0	1	13	0	1	2	0	0
OTU_78	0	1	3	3	11	3	3	0	0	0	0	1	0	1	0	0	2	2	2	0	2	0	3	2	1	0	0	0	0	0	0	0	0	0	0	0	0	1	0	0	0	1	2	0	0	0	1	0	5
OTU_79	11	3	60	27	4	64	43	70	252	71	84	159	111	72	91	57	67	127	95	39	33	51	247	65	85	48	41	38	36	13	79	19	93	53	28	188	70	65	55	40	63	60	15	42	38	36	32	25	22
OTU_80	17	35	68	18	10	41	140	31	27	14	24	11	17	69	47	25	23	29	9	32	20	12	45	12	18	49	20	7	69	51	38	7	13	26	7	43	36	28	17	17	12	42	15	4	40	11	44	29	20
OTU_81	1280	1108	33	28	43	7	3	25	29	4	2	28	14	19	26	18	12	72	28	36	134	74	108	2726	535	504	7991	2740	376	273	1051	6955	4739	2162	10153	167	46	82	599	119	262	112	351	86	184	763	14	6	128
OTU_82	38	314	71	69	51	353	315	515	200	175	322	126	151	172	111	133	213	149	261	303	152	530	98	191	379	107	85	286	104	693	213	77	208	180	100	197	264	479	404	307	945	99	434	280	108	179	4	40	574
OTU_83	1	0	1	0	0	0	0	1	0	0	1	0	0	0	0	1	0	1	0	0	0	0	0	0	1	0	0	0	0	0	0	0	0	0	2	0	0	0	0	0	0	1	0	0	0	0	0	0	2
OTU_84	3	31	76	9	15	15	1	17	56	30	4	132	3	113	215	86	150	207	193	112	417	1770	162	198	101	75	794	883	507	479	116	677	451	158	170	1500	303	959	203	228	344	122	154	237	115	685	140	251	850
OTU_85	346	371	164	496	55	121	327	426	103	973	734	122	1091	932	220	1557	1228	63	1317	1189	1503	739	221	2159	974	378	664	522	713	321	563	527	314	477	214	117	567	295	211	521	435	124	1114	1164	2042	727	932	1328	1256
OTU_86	9	0	0	0	0	0	0	0	0	0	0	0	0	0	0	0	1	4	1	0	2	0	0	1	0	0	0	2	0	0	2	1	1	0	0	0	0	0	2	0	3	0	4	0	0	3	1	0	0
OTU_87	54	132	105	82	20	112	159	129	128	75	68	86	74	306	109	116	128	95	79	163	91	88	125	75	107	115	55	49	204	194	125	48	59	116	57	127	185	152	91	130	106	130	52	63	151	197	119	129	77
OTU_88	17	93	205	324	135	245	28	95	558	977	1179	331	640	240	165	282	415	165	189	780	231	1248	170	226	215	263	24	99	126	377	485	32	83	937	56	187	455	449	230	760	1150	414	257	401	251	376	74	625	353
OTU_89	102	111	1271	20	4	544	85	714	429	732	859	898	396	492	596	483	451	358	108	225	390	682	698	105	55	1930	47	19	74	33	310	57	34	111	26	2	32	9	499	291	281	364	112	319	52	21	1564	950	194
OTU_90	311	518	441	282	65	207	192	510	294	219	117	85	162	738	182	240	301	173	143	264	237	214	172	140	190	279	81	46	484	334	191	57	100	140	59	221	582	307	142	269	205	134	65	58	341	271	433	301	137
OTU_91	82	166	555	32	3	127	38	216	230	759	1054	699	531	458	363	444	545	213	133	205	489	704	418	196	180	1364	110	40	201	62	466	234	61	187	34	14	100	118	356	344	782	349	309	574	92	41	587	496	379
OTU_92	0	2	0	0	0	0	2	109	45	14	0	0	1	1	2	0	0	1	0	0	0	0	1	0	0	0	1	2	0	0	2	1	0	0	0	0	0	0	1	0	0	2	0	0	0	0	0	0	0
OTU_93	104	325	223	276	43	135	63	42	292	198	322	353	305	726	518	385	318	358	565	553	287	225	425	298	330	435	158	112	448	427	907	193	189	244	153	280	521	271	502	532	327	275	146	207	520	617	290	410	305
OTU_94	29	128	314	75	15	19	23	16	142	419	1327	405	590	635	358	822	889	199	635	659	344	277	191	295	149	630	300	155	283	164	960	493	249	1067	438	120	586	274	211	501	1000	433	692	957	427	123	653	1062	499
OTU_95	4	2	276	0	4	299	139	226	395	75	296	1269	36	236	590	38	55	597	44	29	285	345	283	34	4	495	21	1	3	6	36	6	1	12	7	0	6	1	102	61	38	309	65	173	5	14	76	76	32
OTU_96	9	68	13	0	10	30	13	44	47	7	68	32	15	39	92	13	59	36	21	93	27	221	85	75	154	35	32	85	34	132	49	30	34	108	33	30	65	84	130	122	492	56	100	117	35	19	0	2	150
OTU_97	5	8	62	29	6	24	6	45	50	26	12	49	16	27	38	28	36	13	17	5	9	2	14	4	4	36	13	4	2	6	39	17	9	56	22	3	33	26	36	12	15	54	17	25	17	7	7	51	34
OTU_98	0	2	10	17	1	0	119	128	8	13	0	2	1	0	1	0	1	0	0	2	0	0	0	0	1	0	0	1	0	2	0	0	0	0	0	0	0	2	3	0	0	2	1	2	0	0	0	0	1
OTU_99	13	0	642	31	39	985	198	946	366	218	196	1003	1	1145	1429	0	168	829	2	139	213	202	1372	0	181	603	1	25	133	7	181	64	23	63	0	32	21	1	1366	57	0	200	67	944	0	0	1	575	1112
OTU_100	136	318	71	123	32	83	102	86	71	49	41	97	56	421	100	63	140	93	92	148	87	101	83	91	145	107	55	52	168	124	77	32	78	98	49	245	464	420	77	198	127	66	54	44	179	186	123	180	122
OTU_101	3	5	72	15	12	65	15	28	154	9	19	178	24	62	132	22	37	358	114	47	339	359	221	32	64	493	202	283	248	31	370	273	97	263	172	158	179	25	147	68	31	189	469	196	200	59	17	23	2744
OTU_102	175	1855	323	282	175	120	26	117	450	14	391	380	122	537	417	174	438	536	259	503	244	331	193	147	361	639	205	575	105	216	347	193	162	185	255	147	150	123	342	274	177	435	80	400	79	257	3	257	2103
OTU_103	61	116	69	218	18	31	134	25	43	140	188	95	93	188	131	186	127	72	265	117	147	111	81	134	52	83	22	31	92	47	144	83	34	127	66	68	111	47	234	248	166	47	537	453	395	42	155	160	146
OTU_104	82	16	1137	2	0	518	366	788	341	341	391	787	138	178	811	196	220	439	60	106	263	227	678	114	28	1704	52	8	14	15	55	8	21	48	3	1	9	3	319	320	325	372	172	370	9	4	1920	1237	77
OTU_105	15	85	95	44	6	18	27	13	140	235	550	262	340	368	172	221	294	317	388	515	313	308	221	198	169	242	157	88	132	118	226	140	90	285	131	27	104	20	117	177	518	213	294	523	371	318	154	331	649
OTU_106	18	6	3	918	150	9	0	8	26	93	12	21	2828	23	4	1507	113	28	117	22	887	108	124	60	743	0	1	29	9	2	0	15	4	9	0	5	4	0	9	1	1	0	19	8	112	25	358	274	557
OTU_107	3	8	0	0	0	1	0	1	0	4	0	0	2	1	1	1	4	4	0	0	0	0	1	0	2	1	0	0	3	1	0	0	3	0	1	3	1	2	6	3	8	0	0	2	2	1	1	2	3
OTU_108	90	68	466	1030	48	353	307	65	239	762	0	61	506	367	304	501	173	857	732	89	475	53	899	170	118	199	32	29	934	31	47	168	33	196	346	114	186	202	109	256	76	32	253	193	227	125	1237	138	139
OTU_109	252	478	333	261	94	183	159	455	252	202	143	195	204	892	331	234	405	167	140	378	273	331	205	156	280	292	93	58	512	350	185	66	133	120	74	217	477	256	129	231	223	161	77	95	357	235	543	501	207
OTU_110	2	0	5	1	0	142	1	0	126	5	13	44	1	68	800	7	51	85	392	260	41	21	17	3	295	100	93	175	15	16	342	448	324	81	422	1	18	39	246	18	10	27	157	315	20	48	2	22	262
OTU_111	64	67	913	15	1	988	56	683	599	644	1202	1214	354	537	886	320	342	406	137	152	323	724	807	107	64	2008	86	11	52	19	167	33	10	82	19	1	8	16	1172	372	401	387	165	472	65	29	293	233	172
OTU_112	4	1	39	1	1	33	25	135	56	8	3	32	2	13	34	14	20	49	82	51	52	145	27	10	13	21	55	93	34	10	30	78	26	30	14	41	8	17	39	0	1	28	61	61	12	66	6	6	182
OTU_113	61	178	35	146	70	77	469	283	290	124	190	213	647	183	220	609	607	208	360	734	374	481	233	192	778	159	404	585	81	127	297	103	306	226	224	251	249	142	37	227	290	210	54	130	450	1242	117	135	75
OTU_114	20	176	85	56	16	39	39	45	96	58	181	126	55	561	311	258	388	141	167	422	252	174	150	146	379	230	152	108	201	112	172	142	184	203	172	176	511	284	66	284	353	128	77	114	374	542	205	275	184
OTU_115	1	0	54	0	3	1	0	1	10	25	1	24	0	55	29	0	22	3	1	50	82	52	0	129	1397	18	24	54	6	49	72	2	13	493	58	720	52	61	1	1469	355	49	1	312	1	308	1	668	11
OTU_116	24	39	471	5	1	610	28	237	352	104	297	288	45	92	399	49	82	190	69	53	104	160	374	79	15	163	17	5	3	4	40	10	0	11	0	2	17	4	232	197	91	463	102	301	23	18	44	74	208
OTU_117	38	164	112	86	17	63	56	19	147	59	59	150	90	590	93	105	139	51	129	167	91	99	136	109	198	128	124	74	260	436	113	85	129	56	78	265	286	133	163	145	110	96	68	92	191	354	116	165	162
OTU_118	163	438	371	174	60	148	123	397	214	177	90	100	112	492	176	131	255	140	86	191	170	156	114	85	104	232	74	32	255	161	138	44	55	129	39	140	243	125	115	156	124	66	36	27	164	98	217	153	94
OTU_119	3	115	21	3	20	22	11	25	25	2	9	11	8	109	32	20	31	56	20	37	92	81	36	526	274	142	519	248	107	201	121	384	278	257	457	227	128	134	278	245	108	55	62	92	292	287	22	11	228
OTU_120	0	4	262	115	103	185	187	155	618	660	411	357	414	339	236	993	389	162	941	1902	478	213	195	47	123	186	51	33	62	48	565	36	28	659	46	23	26	3	34	50	28	278	92	495	242	150	132	701	481
OTU_121	198	517	786	720	88	1045	1150	744	315	938	446	88	274	427	350	276	274	189	656	371	361	378	183	870	172	121	148	88	104	77	269	181	95	137	162	120	204	147	424	546	436	123	315	438	86	97	104	254	359
OTU_122	24	116	157	114	13	109	4	16	93	107	109	78	72	86	78	101	124	95	197	161	104	88	69	115	136	59	119	225	214	564	48	173	353	77	347	599	532	1566	188	208	203	131	97	90	84	132	119	262	31
OTU_123	43	50	8	35	6	15	33	26	6	18	9	12	4	45	10	7	7	11	5	8	10	7	10	15	16	23	8	6	28	39	6	6	9	24	24	39	245	258	21	23	20	9	10	5	52	67	16	32	26
OTU_124	25	154	39	29	7	18	37	21	114	30	57	107	47	341	61	91	138	56	81	87	95	59	108	149	189	60	69	49	86	110	280	78	65	36	62	95	104	90	90	110	107	60	88	69	226	454	102	114	224
OTU_125	189	811	28	9	53	22	2	10	21	1	8	28	10	18	16	14	14	50	15	14	103	46	120	1281	165	252	4281	2181	164	363	577	5402	3310	1259	6178	101	41	103	348	86	147	63	182	54	151	485	17	2	63
OTU_126	6	0	244	5	11	333	268	496	342	21	53	257	11	379	358	43	178	373	844	390	68	785	245	7	5	133	49	61	99	19	327	497	27	283	244	287	45	35	290	9	8	299	2065	1403	70	1012	16	57	4364
OTU_127	7	35	10	0	10	22	26	8	4	4	5	17	2	43	23	14	16	40	27	29	29	41	21	106	152	21	206	385	401	715	37	19	152	14	90	618	660	675	9	59	127	11	25	41	984	916	6	23	210
OTU_128	3	13	11	37	10	31	95	55	45	27	57	86	125	63	62	145	92	33	63	54	40	41	48	61	76	42	40	29	2	6	36	10	20	20	11	13	14	10	13	33	28	20	59	90	69	188	32	53	24
OTU_129	4	1	0	0	0	0	11	6	1	0	8	2	7	10	1	1	0	1	3	4	0	7	4	6	52	2	9	15	0	10	0	4	15	27	16	4	4	9	5	17	78	6	0	11	2	9	0	14	0
OTU_130	123	168	88	224	25	157	537	207	124	717	448	107	659	576	193	730	635	53	621	544	703	354	150	826	453	216	308	224	577	222	507	533	244	421	203	129	609	347	180	736	611	163	1428	1353	1879	491	1127	1377	1119
OTU_131	10	82	0	12	5	11	12	41	19	10	17	18	15	33	3	0	25	26	10	49	17	122	12	14	47	12	5	44	1	95	5	6	24	17	8	15	67	129	27	97	208	0	11	58	0	24	3	1	202
OTU_132	121	150	142	205	32	114	206	176	75	99	46	73	69	173	111	89	117	73	101	119	97	102	86	70	76	90	38	33	198	109	83	42	72	109	52	162	159	103	79	171	74	60	58	30	113	115	69	97	32
OTU_133	12	97	73	49	24	206	226	190	286	224	235	148	120	140	181	187	288	231	337	255	143	690	186	44	183	112	72	218	102	623	258	67	80	270	100	89	150	295	137	147	404	94	322	317	96	87	26	78	440
OTU_134	21	32	167	65	5	79	39	45	195	1070	676	532	864	536	313	1202	743	343	430	299	114	110	124	31	26	259	36	17	82	27	140	62	58	332	79	21	21	19	54	160	178	173	343	327	118	9	1376	1970	78
OTU_135	4	40	46	1036	233	75	117	655	225	71	403	263	86	374	172	154	532	74	172	976	485	229	80	104	282	17	15	11	110	16	196	4	7	36	4	119	44	19	60	198	187	144	324	671	72	81	29	619	334
OTU_136	58	144	229	168	27	149	34	118	213	304	250	113	166	167	336	302	320	148	765	678	142	142	80	19	46	85	37	53	70	50	174	114	46	148	87	176	130	410	148	107	69	89	250	234	141	50	103	199	113
OTU_137	130	38	1	785	40	164	34	9	380	0	1	386	1	84	640	0	0	0	0	80	0	0	609	0	83	0	1	0	1	31	0	11	26	132	1	2	8	372	153	13	324	1	0	143	0	0	0	4	262
OTU_138	5	29	1	1	0	10	0	11	3	0	4	14	3	11	7	15	21	14	13	17	28	31	16	165	186	13	223	455	304	841	22	59	190	2	59	497	599	536	4	39	125	15	5	10	407	286	2	16	145
OTU_139	2	13	3	20	5	0	2	0	0	0	5	2	1	3	0	2	2	1	0	2	2	1	4	1	3	0	0	6	1	0	2	1	2	0	3	6	14	1	6	6	0	3	0	5	3	0	1	6	7
OTU_140	110	212	222	164	41	108	172	341	138	124	81	161	102	361	231	150	204	167	118	207	214	182	156	87	142	198	67	50	283	177	90	51	72	87	50	158	196	138	78	165	130	192	83	78	166	117	175	121	81
OTU_141	33	224	1	0	2	0	0	3	3	0	1	4	6	13	2	1	4	15	0	0	31	19	49	583	42	57	5194	982	189	86	78	5909	2092	134	3008	63	11	30	78	47	83	2	138	48	38	313	3	1	10
OTU_142	3	6	0	1	7	6	0	9	7	17	12	16	13	17	22	9	27	4	71	65	21	21	216	218	71	13	146	188	171	263	5	14	87	9	27	143	179	257	6	61	39	0	9	4	24	57	5	10	4
OTU_143	16	41	17	117	5	43	27	130	35	19	0	73	0	18	36	12	23	68	6	50	63	44	188	22	136	12	71	48	43	229	51	161	222	68	63	124	103	447	159	87	70	12	66	113	154	150	76	49	277
OTU_144	0	13	9	1	7	13	25	10	12	0	3	62	1	58	1	0	1	12	10	13	19	13	55	14	8	100	72	156	49	12	32	141	74	27	71	28	1	43	18	0	18	2	36	35	3	8	2	4	38
OTU_145	5	29	12	4	7	5	15	4	14	0	1	8	3	17	16	8	14	23	19	19	26	31	22	127	126	50	419	819	529	826	98	113	407	98	171	325	179	145	141	46	112	24	1	21	80	148	4	18	86
OTU_146	8	124	5	52	13	0	1	16	3	1	18	5	8	27	21	16	33	39	3	69	16	60	11	0	14	45	0	44	18	63	9	4	131	0	10	56	3	4	51	8	6	3	8	24	10	8	3	2	43
OTU_147	0	3	8	26	0	8	1	6	21	85	58	11	79	51	13	45	32	20	24	38	76	50	54	24	76	17	13	62	36	34	8	8	22	20	7	84	32	58	9	18	3	63	77	106	144	89	1008	1029	63
OTU_148	0	0	3	3	2	3	2	0	3	3	3	2	5	1	0	1	2	1	2	0	2	2	2	0	11	1	0	0	3	2	2	1	2	0	1	0	0	2	8	3	1	2	2	0	0	0	5	2	0
OTU_149	168	213	225	162	27	445	377	410	190	825	795	320	435	346	2082	881	997	53	825	1004	539	301	94	351	156	333	145	85	199	127	186	174	79	1745	508	34	464	308	388	650	576	111	675	606	265	39	44	69	602
OTU_150	70	85	60	107	7	57	179	68	37	252	366	50	422	321	77	627	579	56	806	851	645	373	35	455	266	88	106	99	229	50	121	100	61	307	163	60	112	75	34	115	222	68	422	410	323	95	120	305	726
OTU_151	0	9	155	59	3	56	0	13	22	90	1	18	1	2	39	0	15	23	0	0	0	0	1	0	0	0	4	13	3	2	0	0	5	148	0	10	19	12	136	26	2	194	13	25	1	72	0	276	2
OTU_152	5	214	12	8	22	5	0	8	27	3	4	19	6	25	4	9	35	28	8	36	51	131	40	32	38	156	438	102	88	109	135	350	480	77	540	127	19	54	84	16	38	36	61	34	29	63	14	9	36
OTU_153	163	409	422	202	83	180	259	572	239	217	140	130	118	599	226	206	295	128	115	214	223	218	162	90	152	274	56	39	297	152	130	67	71	102	71	116	283	104	132	169	153	112	60	50	244	103	430	230	135
OTU_154	0	0	1	111	0	0	0	0	21	0	3	5	1	1	0	1	0	3	0	0	0	0	0	0	0	1	0	0	0	2	0	1	0	0	0	551	314	2	0	1	0	21	282	4	471	3	1	0	1
OTU_155	12	134	8	0	13	14	5	10	31	1	2	33	2	27	47	6	35	18	31	55	26	33	55	678	272	51	412	480	615	825	35	184	506	73	300	173	299	667	21	112	121	9	75	32	75	322	6	2	84
OTU_156	249	242	190	407	87	242	761	364	123	738	591	104	525	437	166	584	534	55	469	440	468	271	44	533	267	108	212	132	122	97	208	156	57	205	50	28	148	74	53	185	182	70	263	345	363	140	479	499	266
OTU_157	6	34	0	3	6	7	9	1	3	5	2	5	8	12	5	1	6	8	5	9	9	15	11	19	55	47	55	63	76	126	20	42	92	35	80	156	117	141	47	46	40	8	4	26	104	93	9	6	128
OTU_158	20	29	372	37	31	918	2133	833	660	64	104	301	75	226	454	59	278	1330	92	467	132	991	231	11	186	395	206	992	314	34	475	78	125	270	177	78	96	67	371	68	364	341	115	319	52	446	18	53	868
OTU_159	2	10	70	27	0	9	0	1	28	0	88	23	1	26	64	13	20	27	5	20	3	0	80	0	11	0	0	4	7	45	6	1	17	2	1	251	188	667	100	7	13	242	5	121	2	47	0	109	9
OTU_160	26	157	207	108	55	73	56	108	154	58	70	129	65	291	176	144	269	71	81	281	177	161	58	43	153	194	77	64	206	116	189	72	119	167	96	253	274	124	48	123	220	71	32	42	103	159	147	193	91
OTU_161	15	46	61	75	15	61	137	27	47	59	130	398	89	116	107	127	79	65	162	116	66	48	86	75	20	49	10	12	65	35	77	32	23	59	25	30	46	13	197	221	163	142	240	197	390	49	169	190	114
OTU_162	5	50	22	160	89	21	0	20	44	21	51	28	238	37	68	439	314	96	315	233	254	241	119	5010	535	79	2284	1371	189	127	60	289	678	68	124	494	26	11	35	43	106	67	50	122	164	338	22	39	319
OTU_163	24	32	326	1	0	245	61	343	310	244	344	593	90	277	572	221	233	523	184	142	184	376	373	25	14	905	26	3	61	16	329	35	21	77	14	3	8	5	69	96	58	121	39	112	32	2	234	444	128
OTU_164	1	4	9	3	0	0	0	0	0	0	3	0	0	0	0	0	1	0	1	0	0	0	0	0	0	0	0	0	0	0	0	1	0	0	0	0	2	2	1	0	0	0	0	0	0	0	0	0	0
OTU_165	0	2	0	2	0	1	0	0	1	1	3	0	2	0	0	1	1	1	1	0	3	1	0	0	0	0	0	1	0	0	0	0	0	1	0	1	0	0	0	0	0	2	0	0	0	0	0	0	0
OTU_166	62	55	673	29	4	281	44	345	307	462	664	515	215	197	353	231	368	317	75	104	185	195	226	67	26	996	65	15	27	19	176	73	5	71	4	0	5	3	149	191	385	420	233	371	56	9	497	470	137
OTU_167	33	120	11	37	10	19	45	27	13	11	36	56	31	52	96	38	62	76	140	89	63	87	73	1156	665	128	381	898	300	454	606	308	814	750	598	488	602	124	57	736	290	26	27	32	1022	1583	40	50	61
OTU_168	7	58	16	19	1	13	241	5	26	8	14	18	6	80	45	45	26	39	54	81	20	33	36	32	42	25	24	26	61	65	42	15	17	24	13	55	54	42	17	36	47	8	8	21	67	105	26	36	47
OTU_169	9	39	58	19	37	34	7	103	111	3	19	35	6	67	58	33	102	58	11	129	78	253	55	12	196	205	807	393	1071	228	127	355	305	154	348	109	69	80	11	22	22	45	106	46	189	53	70	23	548
OTU_170	27	64	225	84	16	329	38	88	298	253	270	187	261	214	177	171	182	271	268	212	260	175	125	201	100	80	60	32	20	14	80	18	10	59	22	14	39	14	66	30	40	364	113	215	62	96	102	212	133
OTU_171	0	10	8	8	6	11	3	12	26	25	29	20	22	43	46	35	33	81	70	33	68	31	84	89	64	96	242	59	123	123	177	102	108	106	124	74	313	215	18	99	93	23	255	71	104	161	31	49	49
OTU_172	3	0	0	139	3	0	0	2	26	0	0	0	0	1	0	0	0	0	0	0	0	0	142	0	1	146	0	0	0	0	0	0	1	0	1	174	0	632	0	20	358	0	0	1	0	0	0	0	29
OTU_173	94	189	18	69	14	44	36	87	54	160	255	90	242	272	60	363	308	73	238	396	326	204	119	167	283	65	140	279	552	275	100	111	160	39	129	311	921	762	85	98	376	87	314	381	697	1077	383	481	1236
OTU_174	0	0	0	0	0	6	1105	93	0	0	0	0	0	0	0	1	0	0	0	0	0	1	0	1	0	0	0	0	0	0	0	0	0	0	1	0	0	0	0	0	0	0	0	0	0	0	0	0	1
OTU_175	0	19	57	22	11	162	11	40	127	5	253	362	20	109	362	60	230	383	170	327	8	60	179	0	28	35	0	5	45	90	0	0	16	0	0	77	101	87	98	8	70	25	2	260	0	14	0	1	1
OTU_176	328	463	378	335	51	123	180	473	86	878	816	184	583	412	432	688	635	84	505	514	519	304	58	409	231	354	225	130	308	162	257	215	118	723	183	46	253	142	118	586	423	41	572	477	448	73	129	208	227
OTU_177	16	53	9	7	7	29	1	5	4	2	6	20	4	23	25	3	26	41	21	29	42	55	29	239	318	23	197	630	308	829	27	32	162	7	58	287	240	224	26	43	91	13	9	16	204	204	0	13	99
OTU_178	1	0	0	1	0	2	0	0	0	0	2	0	0	2	0	0	0	0	0	0	0	0	1	0	1	3	2	0	0	8	3	0	3	0	0	1	0	0	0	0	1	0	4	1	1	1	1	0	31
OTU_179	0	0	0	0	0	21	4	7	0	3	1	2	2	10	18	4	1	22	18	0	10	2	138	3	70	19	80	62	7	25	21	64	177	13	102	12	0	30	47	4	13	1	13	13	0	6	2	3	7
OTU_180	106	728	136	396	817	233	438	653	57	314	141	369	609	224	27	183	190	29	33	176	67	121	1	0	126	0	24	360	53	751	4	58	89	2	5	402	84	450	71	577	2903	21	39	76	5	32	2	1	81
OTU_181	0	0	2	2	5	1	0	0	0	0	0	0	1	0	0	3	0	0	0	0	1	0	0	0	2	0	0	1	0	0	0	0	0	0	3	0	0	0	0	1	0	0	0	0	2	0	0	0	1
OTU_182	0	0	0	0	0	6	0	8	30	0	0	2	2	342	40	9	99	0	0	5	0	0	0	1	2	0	0	3	2	6	14	4	46	0	15	0	23	50	18	1	1	19	3759	1033	5	48	9	2	36
OTU_183	0	0	0	0	0	0	0	0	0	0	1	0	0	0	0	0	0	0	0	0	0	0	2	0	0	0	0	0	0	0	0	0	1	0	0	0	0	1	0	0	0	0	0	0	0	0	0	0	0
OTU_184	0	34	77	99	19	106	68	302	184	6	106	454	12	71	120	76	296	95	25	192	0	51	328	7	285	114	64	139	2	379	106	18	187	192	40	457	97	1048	96	32	191	197	13	223	27	475	2	80	250
OTU_185	0	0	0	0	0	4	4	0	0	0	0	0	0	0	0	0	0	0	0	0	0	0	0	0	0	0	0	1	1	0	2	0	0	0	0	0	1	0	0	0	0	0	0	0	0	0	0	0	0
OTU_186	40	81	86	104	31	48	25	46	82	7	21	61	30	62	95	31	42	61	64	82	346	308	127	187	261	53	328	455	41	114	29	22	232	36	30	609	82	110	115	182	178	56	26	42	62	53	12	11	33
OTU_187	23	75	57	58	23	122	56	63	136	76	203	587	208	157	450	199	272	267	317	336	150	171	298	152	250	157	183	186	78	33	108	85	128	186	145	159	109	51	157	182	140	73	55	77	62	41	58	27	26
OTU_188	0	8	192	1	2	169	19	222	323	20	18	56	28	142	54	75	119	43	155	100	83	41	67	29	35	38	27	111	27	73	107	54	30	359	651	39	59	69	82	6	11	275	1318	535	182	1128	8	86	89
OTU_189	0	1	5	4	1	3	8	0	0	0	0	0	2	0	0	0	0	0	0	0	0	1	0	0	0	0	0	0	0	0	0	0	0	0	0	0	0	0	0	0	0	0	0	0	1	0	0	0	1
OTU_190	233	360	2	304	100	14	115	129	0	13	23	2	25	14	0	2	9	0	0	0	0	1	0	3	0	2	1	0	0	0	0	0	0	0	0	0	1	2	0	1	1	5	6	3	3	0	5	3	32
OTU_191	37	69	37	17	13	52	39	71	42	13	39	33	17	40	38	12	31	37	24	34	17	24	31	19	67	49	20	29	104	176	27	34	86	67	38	56	150	621	94	19	43	64	12	46	85	48	11	18	22
OTU_192	12	29	26	67	17	30	17	61	27	23	62	54	72	26	39	155	269	88	163	197	276	206	131	384	224	52	232	284	49	36	45	49	445	19	58	673	50	106	46	115	155	28	41	57	115	103	26	17	38
OTU_193	54	81	221	150	25	420	128	274	577	199	230	594	231	374	652	294	274	400	165	302	326	210	97	52	114	121	64	63	100	69	96	38	25	93	36	139	85	74	108	108	124	171	71	112	101	51	66	66	38
OTU_194	19	58	51	44	29	43	8	28	33	25	92	159	93	138	162	137	116	97	206	91	96	103	137	206	132	97	85	115	122	129	263	97	75	165	72	185	122	133	134	230	108	109	31	70	114	183	111	210	60
OTU_195	8	4	27	11	2	4	158	29	8	7	1	1	4	24	7	4	5	6	4	11	1	8	0	2	0	4	0	0	11	1	5	1	2	7	0	3	3	0	6	12	2	3	12	2	11	5	5	8	0
OTU_196	0	0	46	2	0	15	3	13	130	53	57	84	27	42	28	97	105	69	73	158	162	88	62	2	46	51	1	3	7	6	158	0	3	173	24	0	0	2	18	6	31	132	145	82	12	1	126	277	41
OTU_197	0	0	17	1	1	17	43	100	20	3	4	26	1	22	21	8	10	31	30	28	31	67	36	4	2	15	9	25	6	1	7	8	10	3	1	20	8	13	39	0	2	11	28	86	32	88	10	20	163
OTU_198	5	4	78	83	2	106	6	7	103	11	50	183	0	124	126	13	131	168	123	95	62	113	162	0	19	71	0	9	5	92	102	10	76	241	24	349	26	301	111	71	74	236	26	222	0	171	0	711	23
OTU_199	87	248	99	177	46	275	69	113	171	122	240	232	195	171	178	208	159	250	251	268	100	93	82	87	77	52	66	59	48	148	131	26	57	107	40	121	333	321	177	169	205	154	196	292	75	95	57	72	123
OTU_200	61	132	171	338	56	188	29	76	239	208	122	143	144	294	148	244	294	214	466	424	208	195	120	120	150	51	102	191	83	85	87	49	66	39	89	387	265	458	132	102	96	199	177	262	218	657	237	450	111
OTU_201	5	18	5	139	13	4	29	7	49	0	25	46	74	58	27	37	26	156	16	107	66	38	21	10	19	12	2	19	3	2	3	1	4	1	1	23	1	3	10	1	1	8	7	11	4	1	2	0	19
OTU_202	6	141	56	3	15	69	3	57	60	3	20	73	12	132	87	42	118	130	84	163	37	141	109	9	199	142	44	316	72	669	173	36	416	126	200	279	322	304	271	15	62	80	207	287	262	397	1	12	103
OTU_203	0	0	0	1	0	2	0	0	0	3	1	6	3	0	1	1	0	1	0	0	1	1	2	0	0	0	1	0	0	0	0	5	1	0	1	0	0	214	0	0	1	1	14029	0	3	5	3	0	115
OTU_204	61	18	283	71	19	538	268	715	287	60	87	407	16	37	548	130	69	1415	30	1	226	182	500	24	40	482	187	0	62	3	616	458	24	432	499	2	5	0	595	304	257	167	128	88	134	16	60	24	442
OTU_205	78	62	65	40	7	474	160	461	154	114	89	273	106	176	209	150	96	184	336	108	394	205	114	261	54	106	300	49	57	8	35	255	13	31	54	88	6	10	138	33	29	93	488	265	229	52	17	18	622
OTU_206	217	286	108	216	34	102	340	229	47	425	332	70	326	256	72	351	326	17	218	214	243	152	27	216	120	125	122	65	210	98	347	317	139	381	134	86	263	212	82	198	165	72	414	360	775	143	236	337	300
OTU_207	233	341	255	221	61	86	202	434	67	647	693	120	409	277	358	463	481	50	348	374	347	240	35	366	190	279	165	90	189	113	191	143	99	577	142	34	193	147	90	462	363	41	402	357	369	50	82	134	151
OTU_208	26	143	55	32	19	34	20	55	87	7	7	42	58	123	59	44	46	153	53	92	147	117	120	153	261	367	211	348	283	457	377	196	528	487	312	825	389	386	826	149	229	82	29	88	252	155	37	37	209
OTU_209	2	191	20	5	13	80	231	34	65	0	10	19	0	61	30	11	12	18	16	40	1	40	25	4	79	21	3	183	249	254	48	26	98	59	52	334	47	433	18	148	399	104	60	167	0	99	0	23	139
OTU_210	118	157	46	218	25	42	129	154	57	393	298	51	383	309	74	591	514	50	484	482	687	323	74	865	407	186	263	264	303	141	214	182	99	183	66	53	215	108	85	213	152	31	411	456	732	242	350	422	394
OTU_211	11	77	31	36	4	17	7	19	68	119	315	118	237	202	78	131	174	102	252	291	190	130	106	81	118	156	251	149	156	387	153	115	161	336	167	102	205	43	82	264	594	63	143	197	216	194	122	202	326
OTU_212	31	115	60	77	10	43	4	13	47	132	218	32	342	315	62	568	466	69	1006	899	201	130	58	138	84	48	135	71	126	162	161	165	101	439	148	116	332	141	43	121	195	53	157	213	321	295	104	159	320
OTU_213	119	240	461	37	7	568	769	758	169	460	558	239	125	191	146	174	200	198	159	169	224	230	185	80	29	535	68	23	81	43	325	147	42	131	57	31	73	53	200	182	273	162	153	206	114	21	213	336	134
OTU_214	7	45	34	33	10	42	5	44	41	82	257	366	315	152	412	349	410	248	443	570	170	132	69	160	207	102	79	46	12	16	86	29	26	59	26	13	26	10	34	59	54	56	92	111	119	137	38	118	56
OTU_215	3	150	114	18	21	107	309	129	135	6	8	132	13	90	126	19	54	227	45	121	63	113	239	7	199	189	94	265	71	333	79	91	200	76	41	52	8	107	54	34	22	77	95	146	16	63	19	6	533
OTU_216	29	74	10	69	16	40	2	16	48	18	62	80	40	54	58	65	59	64	117	98	53	31	84	267	121	23	234	291	142	384	24	47	308	78	60	443	669	452	207	199	152	30	46	50	40	155	37	116	73
OTU_217	104	122	390	376	120	222	150	240	162	2526	209	118	464	167	176	364	146	201	355	131	229	58	286	200	75	212	26	61	162	64	312	58	50	191	120	92	314	145	1130	4210	197	421	181	118	536	51	346	105	58
OTU_218	27	29	148	39	7	741	25	266	162	368	477	90	242	324	74	143	110	228	623	479	119	121	132	145	102	213	19	29	111	50	90	22	20	45	24	36	52	23	239	209	65	61	40	50	96	43	57	51	60
OTU_219	1	13	38	0	1	1	0	0	14	0	5	19	3	38	108	3	28	83	34	34	7	35	20	0	24	12	13	53	55	230	38	9	95	44	27	49	15	70	11	4	33	12	37	86	15	8	0	4	15
OTU_220	0	37	384	316	2	327	13	45	328	156	70	279	84	87	516	24	122	621	225	127	30	41	286	0	123	93	3	0	4	105	79	0	83	53	1	132	168	1543	333	33	182	166	27	309	3	129	68	134	35
OTU_221	83	2	20	10112	401	4	1	5	21	445	7	10	3425	3	3	1220	20	7	65	1	536	14	7	5	85	0	0	0	0	0	1	4	0	0	0	0	0	4	1	0	0	7	3	0	0	0	21	3	3
OTU_222	69	70	34	63	23	18	54	75	9	147	125	4	128	112	26	135	81	2	99	105	103	48	12	81	51	29	27	17	62	32	60	80	46	71	17	27	32	48	20	53	50	55	248	190	1028	97	2373	2029	1609
OTU_223	35	1292	88	187	118	29	23	33	94	3	90	79	16	173	150	70	115	521	68	218	111	253	194	9	66	485	24	116	32	108	103	55	324	82	112	210	35	50	390	37	40	104	80	156	8	18	10	10	68
OTU_224	32	68	56	138	70	254	418	103	90	31	2	127	10	16	68	4	23	83	46	29	92	27	80	296	415	27	86	28	7	84	30	27	88	13	10	121	27	113	41	436	526	37	121	43	2	29	15	22	67
OTU_225	12	3	166	113	7	61	135	252	231	100	22	80	217	47	67	97	77	155	43	283	78	48	269	22	16	317	18	23	180	77	168	19	92	219	104	62	262	32	31	19	8	275	44	90	100	405	225	232	91
OTU_226	0	0	3	475	21	0	0	0	0	1247	1	0	0	26	0	0	0	0	1	0	3	1	0	0	98	0	0	0	1732	116	0	0	0	0	5	37	53	0	0	63	0	1	0	0	2	212	0	0	0
OTU_227	164	187	37	959	540	210	100	167	290	415	835	198	682	195	222	196	335	256	213	233	149	235	80	94	214	3	19	21	64	32	96	4	10	31	19	78	150	95	173	290	127	77	115	208	15	60	104	324	177
OTU_228	13	44	63	22	6	66	70	54	38	15	11	17	15	87	15	17	29	13	6	21	15	21	22	4	17	31	0	2	51	44	19	7	12	6	9	13	33	16	20	19	15	24	6	5	15	28	39	31	11
OTU_229	56	62	69	128	88	192	270	155	211	109	146	182	124	153	81	51	120	215	127	131	147	198	170	56	232	105	111	166	202	142	173	72	93	106	184	160	96	50	172	87	198	119	560	303	136	124	85	108	255
OTU_230	71	336	40	1043	62	49	3	19	51	522	464	174	625	101	97	261	275	102	161	332	337	1092	58	2809	334	34	113	71	118	60	86	17	22	162	21	17	250	47	50	34	60	84	154	194	230	178	81	183	247
OTU_231	49	33	642	13	0	230	23	181	109	450	455	216	99	160	155	128	179	114	80	161	226	122	314	47	19	826	31	13	36	10	321	90	17	381	66	4	11	7	102	378	735	161	171	208	12	5	202	252	91
OTU_232	84	98	109	73	15	59	137	118	80	68	54	56	61	201	86	70	113	55	77	118	49	71	60	54	80	69	59	26	130	105	85	65	47	99	39	46	107	50	51	58	46	46	25	26	63	84	52	60	33
OTU_233	3	232	41	5	19	14	2	9	11	2	11	31	3	44	56	31	38	49	101	52	133	117	67	402	727	51	675	1334	140	283	58	158	353	22	235	177	46	189	15	45	171	17	58	55	92	915	4	20	58
OTU_234	34	435	20	11	26	42	88	86	79	3	14	29	4	50	23	58	19	56	76	31	181	22	75	1007	153	150	366	227	94	166	179	593	240	398	878	58	5	159	168	96	32	11	138	105	33	96	8	8	194
OTU_235	176	294	196	131	28	198	256	265	162	161	287	154	276	166	99	188	152	194	189	137	201	129	212	149	129	23	53	47	103	131	10	14	35	59	22	72	275	123	163	162	182	97	211	258	155	226	244	282	224
OTU_236	0	0	1	0	0	0	0	0	0	0	0	0	0	0	0	0	0	0	0	0	0	0	0	0	0	0	0	0	0	0	0	0	0	0	0	0	0	0	0	0	0	0	1	0	0	0	0	0	0
OTU_237	0	313	103	102	192	106	16	275	267	0	52	187	35	183	140	106	224	267	60	411	205	735	304	9	185	407	144	565	179	670	273	206	568	108	202	304	368	221	195	48	284	151	30	159	26	150	4	21	54
OTU_238	0	3	0	0	0	0	0	0	1	0	1	2	0	0	3	0	0	6	1	3	2	1	4	9	6	0	19	70	35	112	6	29	85	0	75	214	333	266	6	38	59	3	0	6	26	30	3	3	4
OTU_239	183	3079	35	366	1899	30	65	412	12	11	12	0	38	58	4	27	46	25	20	27	72	616	0	0	24	6	0	155	82	555	8	21	66	8	43	753	97	113	34	746	2671	34	0	35	7	6	36	23	145
OTU_240	40	130	54	77	10	48	0	17	40	91	202	129	139	154	691	302	310	212	870	978	537	316	29	253	181	157	118	67	58	67	100	90	82	192	84	26	175	54	87	188	586	22	234	278	82	28	121	231	386
OTU_241	190	310	176	514	121	256	347	284	161	221	211	153	231	161	185	185	232	135	203	183	172	110	219	103	78	58	94	71	90	88	77	66	62	163	74	117	104	64	98	118	128	130	64	98	99	49	50	86	78
OTU_242	45	74	93	135	7	23	17	18	30	86	134	166	114	200	945	470	354	217	1177	642	442	237	145	217	114	193	62	25	143	46	194	54	42	107	90	44	59	35	63	144	76	149	144	128	540	146	336	315	228
OTU_243	17	136	7	11	20	9	4	12	6	1	5	4	1	24	22	9	19	25	16	25	28	19	23	112	169	26	155	305	267	551	49	74	228	31	107	618	406	568	55	147	242	9	12	38	363	207	4	6	113
OTU_244	0	0	0	2	0	1	21	0	0	0	2	0	0	0	0	0	0	0	0	1	0	0	0	0	0	0	0	0	0	0	4	0	0	2	0	0	0	0	0	0	0	0	0	0	0	0	0	1	0
OTU_245	60	211	42	20	55	43	81	56	58	4	9	27	8	48	72	20	27	64	38	39	93	106	70	122	240	160	667	1036	326	543	142	186	447	101	267	653	200	179	669	83	111	46	17	65	209	200	11	11	171
OTU_246	122	114	923	76	11	219	1058	960	172	423	404	155	74	86	135	146	152	103	89	120	160	159	173	88	22	824	51	10	120	34	904	266	46	361	113	9	35	10	154	314	546	111	95	118	69	9	162	179	130
OTU_247	0	16	4	22	5	11	10	23	2	4	4	37	9	12	14	5	9	8	5	0	14	6	12	4	14	53	17	21	861	124	2	145	35	0	12	115	62	60	11	44	29	4	4	6	13	43	16	40	195
OTU_248	11	42	36	197	36	24	3	15	94	35	113	116	97	69	129	167	163	210	231	133	154	189	147	519	234	48	129	127	7	21	61	46	82	66	46	384	69	58	86	94	118	72	56	98	68	75	19	9	14
OTU_249	20	196	9	13	45	15	20	17	23	1	2	2	3	15	13	8	10	14	11	11	27	19	13	87	73	32	93	290	116	433	36	78	305	29	177	1187	568	738	96	192	262	4	3	26	197	185	3	5	76
OTU_250	0	0	6	0	0	2	1178	0	4	1	0	2	0	30	1	0	0	0	0	3	0	0	1	0	0	0	2	0	0	2905	0	0	2	0	0	0	21	0	4548	3	0	0	0	1232	0	0	0	2	0
OTU_251	21	17	119	44	11	158	12	56	180	160	192	159	201	208	95	285	255	119	199	196	224	97	216	204	75	237	85	56	35	26	295	54	38	262	129	58	99	129	37	43	66	326	137	225	189	178	387	781	80
OTU_252	0	11	9	2	1	3	3	6	2	0	0	2	0	2	8	3	1	3	3	0	3	2	0	1	2	0	0	0	1	0	1	2	0	0	2	0	0	0	2	0	1	0	0	5	2	0	0	1	1
OTU_253	6	18	16	18	7	6	0	23	6	5	6	13	10	59	25	8	26	24	20	49	18	11	10	17	22	24	12	9	44	67	20	6	24	9	10	66	47	20	10	19	9	6	2	1	9	25	11	11	12
OTU_254	0	34	141	105	27	154	4	49	123	63	130	232	35	194	219	16	48	178	74	91	46	74	373	3	127	207	25	36	14	197	175	22	154	182	29	498	133	1052	284	251	382	262	28	267	12	372	1	197	135
OTU_255	12	19	42	10	0	45	11	19	27	8	10	57	12	50	43	9	23	39	24	19	10	25	32	33	23	29	12	24	27	79	13	6	15	10	22	103	61	64	35	24	25	53	10	19	62	102	24	25	9
OTU_256	8	33	46	17	7	16	27	6	25	35	41	20	28	38	32	54	29	4	35	20	14	6	20	19	2	53	20	12	61	24	304	205	94	253	126	65	147	56	26	333	203	6	38	12	118	91	279	276	79
OTU_257	2	106	12	4	10	67	230	27	54	0	7	20	0	50	29	5	12	27	14	35	1	24	22	6	56	20	5	152	205	194	27	12	58	36	35	292	42	350	15	146	316	95	57	128	0	81	1	18	109
OTU_258	46	119	62	170	59	27	124	63	18	38	62	23	75	72	32	70	71	27	120	61	49	71	55	62	121	15	68	169	21	39	36	34	130	96	143	1683	449	502	159	1523	1031	96	105	127	239	236	62	21	17
OTU_259	27	41	166	77	8	99	45	68	78	104	74	157	110	126	110	97	76	101	117	105	145	104	290	87	114	57	29	39	72	61	51	25	25	109	67	169	226	180	151	328	204	152	92	99	85	77	121	154	76
OTU_260	27	222	63	110	17	80	49	121	72	107	267	44	111	148	80	52	185	83	150	333	87	174	80	261	127	107	92	193	82	188	162	63	95	345	68	8	153	132	102	77	249	132	70	177	188	193	28	110	254
OTU_261	4	60	69	12	5	4	8	0	45	29	140	251	63	88	182	56	117	114	57	70	64	94	180	53	116	102	87	64	48	82	86	88	105	195	119	7	30	14	40	73	97	143	123	147	30	43	15	19	96
OTU_262	385	70	59	3907	517	318	19	211	182	187	106	409	435	44	494	299	151	207	188	86	710	126	84	9	211	28	4	7	20	5	4	10	2	41	28	50	19	19	255	862	30	193	129	103	0	9	159	107	73
OTU_263	2	106	22	3	5	52	189	32	56	0	7	17	2	57	20	12	13	25	40	31	0	27	29	5	60	24	9	127	198	182	23	12	99	50	53	251	36	326	15	174	318	71	42	98	0	78	0	12	111
OTU_264	24	186	3	5	9	6	12	22	12	1	19	14	10	32	8	15	35	53	20	32	39	54	74	142	339	73	234	538	425	1115	68	133	442	68	211	270	777	680	88	92	512	21	22	36	1059	901	8	24	138
OTU_265	2	0	33	54	6	8	8	25	10	10	6	16	16	28	28	83	62	34	83	34	48	207	49	65	130	30	81	66	0	12	72	4	82	13	5	181	9	9	39	16	31	15	1	25	45	63	38	45	45
OTU_266	21	42	46	23	8	451	83	119	48	57	114	150	36	77	133	64	51	50	67	66	36	18	114	28	5	34	20	17	10	19	32	17	13	76	27	16	28	15	64	45	47	188	58	101	36	23	19	10	34
OTU_267	3	11	0	2	1	2	0	3	0	0	0	2	0	0	0	0	4	4	0	3	4	4	3	7	5	0	7	16	1	18	0	1	6	1	0	12	14	27	3	1	5	0	0	3	14	21	0	0	1
OTU_268	22	55	15	104	48	6	2	11	49	24	56	9	13	35	84	38	33	26	143	85	29	20	107	180	407	49	121	398	74	151	33	37	339	145	139	564	519	499	89	652	271	15	13	19	182	318	18	18	7
OTU_269	23	152	35	104	57	64	43	42	40	36	57	73	118	81	65	213	146	134	278	287	118	163	88	94	238	65	156	230	113	437	101	166	129	261	139	44	59	71	88	81	198	59	144	125	120	37	24	67	364
OTU_270	18	52	28	102	41	214	366	86	56	14	1	105	5	8	60	3	27	61	38	15	44	27	41	242	305	23	72	19	1	87	27	13	69	14	16	110	16	69	46	297	380	29	94	29	1	22	18	25	47
OTU_271	3	7	83	1	3	71	42	181	320	19	29	134	7	84	46	30	93	60	52	60	20	44	88	15	46	114	139	166	67	46	381	202	89	377	447	7	29	17	33	5	5	177	403	230	30	135	37	79	102
OTU_272	5	109	13	12	13	32	152	164	17	25	43	14	26	45	31	31	55	15	49	70	22	250	11	13	78	8	72	262	165	1343	83	108	81	153	84	45	105	203	23	58	224	8	78	76	52	91	0	21	209
OTU_273	0	0	0	0	0	23	87	0	0	0	0	0	0	0	0	0	0	0	0	1	0	0	0	0	0	0	0	1	0	1	0	0	0	0	0	0	0	0	0	0	1	0	0	0	0	0	0	0	0
OTU_274	35	28	504	45	0	146	91	164	135	161	156	235	220	160	423	418	272	720	629	509	599	761	230	87	60	280	26	10	49	8	154	62	6	52	11	2	3	1	43	72	47	33	34	61	83	5	172	113	128
OTU_275	8	29	16	54	10	54	179	59	35	23	67	235	84	90	587	186	186	102	342	298	108	136	137	130	340	64	188	314	81	95	125	74	221	163	148	535	252	154	49	165	188	61	72	88	86	150	42	42	20
OTU_276	31	69	28	136	52	215	341	57	69	25	5	71	9	19	51	0	22	69	31	12	62	32	42	213	254	19	55	26	7	46	23	17	63	21	11	95	16	66	52	294	380	32	69	42	2	24	11	23	44
OTU_277	0	80	296	9	8	79	3	124	758	46	406	546	132	534	143	84	434	147	57	467	44	68	300	19	58	214	27	121	109	288	1355	46	181	806	214	94	126	94	48	7	25	218	32	372	37	242	40	284	84
OTU_278	0	16	50	2	0	3	9	23	37	3	0	14	1	8	20	0	3	22	21	10	24	16	33	26	15	1	10	21	1	1	1	0	1	0	7	3	1	0	9	5	0	2	0	8	4	13	0	0	1
OTU_279	3	28	10	19	7	11	6	9	32	7	4	7	5	25	21	12	22	19	38	12	25	30	26	79	57	16	115	75	31	35	17	221	269	32	68	256	168	152	35	182	194	4	49	58	17	91	19	47	84
OTU_280	16	42	105	49	11	86	6	34	65	386	290	125	152	170	99	177	177	98	399	272	96	99	112	19	37	75	29	20	84	15	466	157	66	432	168	35	17	4	55	64	68	104	344	218	181	14	800	1409	84
OTU_281	3	4	4	12	1	15	3	31	18	5	6	35	8	19	45	15	13	27	21	22	28	17	104	41	38	28	35	19	47	111	8	10	11	7	14	26	16	8	89	34	8	10	9	4	2	9	0	5	28
OTU_282	31	210	32	1	4	9	4	3	15	2	2	3	2	2	13	4	7	18	9	2	54	11	74	177	21	86	764	285	29	26	277	1418	1624	1342	5195	30	21	28	163	15	20	12	89	16	64	73	31	4	16
OTU_283	2	13	38	4	0	12	1	4	5	3	4	6	6	4	15	8	3	16	3	5	0	2	4	2	2	32	4	3	7	42	5	2	10	4	7	13	6	32	25	5	1	25	3	4	6	4	1	0	1
OTU_284	10	49	17	196	15	94	1	10	109	74	18	283	27	105	217	9	59	469	18	126	7	25	492	136	85	226	231	25	51	120	74	82	205	209	9	279	156	370	51	61	44	168	29	53	2	15	2	17	179
OTU_285	6	279	23	22	79	175	139	385	119	112	65	335	0	30	187	12	63	108	11	172	26	32	48	2	216	2	7	477	18	613	84	37	405	104	22	976	327	638	158	137	498	45	16	236	0	60	39	1	173
OTU_286	4	16	16	356	23	87	0	31	80	260	260	151	986	212	159	866	300	165	253	174	608	292	196	55	843	14	37	53	27	10	8	8	5	23	2	90	32	29	32	49	22	60	59	115	18	11	312	249	25
OTU_287	0	3	43	0	1	78	4	120	235	12	62	53	21	91	23	29	143	19	16	74	7	10	56	3	0	28	14	11	28	19	296	28	3	456	47	3	25	12	52	1	1	322	65	241	53	59	4	66	138
OTU_288	32	30	331	18	10	1393	222	542	189	153	121	255	77	47	192	124	92	202	18	28	79	140	165	18	13	169	8	0	17	15	23	9	4	19	3	1	2	7	317	99	21	150	29	46	11	10	112	35	41
OTU_289	2	14	41	8	4	16	24	51	116	18	14	47	27	44	60	30	33	99	63	97	79	97	160	114	175	241	179	365	160	86	236	74	171	245	134	88	142	171	61	174	130	268	186	177	51	275	67	21	199
OTU_290	15	201	34	20	69	16	7	65	10	10	24	12	22	108	16	14	25	26	23	30	23	79	14	23	133	29	119	399	240	1048	53	128	488	45	233	1025	825	821	176	104	328	31	45	76	120	167	19	18	49
OTU_291	0	55	4	6	10	0	0	0	20	0	19	178	15	158	179	62	112	375	80	295	108	505	446	3	123	300	121	541	195	106	69	47	40	48	41	5	20	13	150	12	86	204	136	273	13	117	2	41	1154
OTU_292	2	0	1	0	0	0	25	0	0	0	0	0	0	0	0	0	0	0	0	3	0	0	0	0	0	0	0	0	0	0	0	0	0	0	0	0	0	0	0	0	1	0	1	0	0	0	0	0	0
OTU_293	5	1	4	3	2	9	7	6	5	7	5	3	11	11	6	8	10	5	1	3	15	3	6	2	5	2	0	0	0	4	1	0	0	0	0	0	0	0	3	7	2	7	2	8	4	1	8	2	0
OTU_294	0	0	0	0	0	2	15	0	0	0	0	0	0	0	0	0	1	0	0	0	0	0	0	0	0	0	0	0	0	0	0	0	0	0	0	2	0	0	0	0	0	0	0	0	0	1	0	0	0
OTU_295	0	4	0	0	2	1	1	11	1	0	0	5	0	5	5	8	8	2	10	4	12	47	19	34	91	18	357	398	111	1080	24	139	179	19	145	29	11	37	6	14	28	5	27	13	25	41	0	0	10
OTU_296	7	68	38	3	11	41	13	62	33	5	21	3	3	17	36	15	27	34	70	28	51	63	217	207	234	49	168	538	138	241	219	478	224	162	553	53	25	134	94	219	332	28	145	83	54	267	0	5	23
OTU_297	9	13	13	23	0	81	23	30	79	133	137	55	294	141	22	393	248	76	276	328	622	149	110	92	187	36	84	167	156	133	25	51	44	9	65	165	320	171	34	56	215	9	204	227	360	406	703	457	143
OTU_298	93	40	600	36	4	353	113	373	238	342	203	567	258	187	233	386	278	114	41	40	174	182	226	15	14	908	6	3	49	9	141	33	8	77	6	7	11	0	150	70	59	121	49	80	23	1	389	166	79
OTU_299	0	8	9	2	6	11	17	7	42	3	4	131	15	27	205	24	52	297	94	80	74	93	46	113	449	72	123	135	6	16	9	45	458	34	43	46	24	26	50	50	28	37	74	187	23	31	3	3	14
OTU_300	10	18	14	0	0	14	2	6	32	2	14	50	15	54	32	30	36	30	67	29	309	115	44	121	102	125	240	40	12	11	373	612	173	623	2225	73	7	12	25	5	40	91	295	160	2391	241	120	9	91
OTU_301	16	12	41	240	135	139	141	94	217	87	61	103	93	52	75	26	15	79	99	13	79	0	116	0	5	35	31	1	1	0	51	45	31	0	44	4	1	2	30	0	0	84	68	33	0	13	0	25	0
OTU_302	13	14	56	124	13	67	2	38	49	304	194	52	221	144	97	329	263	153	440	453	159	83	52	18	47	14	5	21	25	12	79	23	68	204	57	25	30	14	18	50	32	41	133	82	75	18	1028	3369	30
OTU_303	0	0	0	1038	0	0	48	4	1	869	5	0	11	17	0	2	2	0	0	2	9	1	0	2	2	0	0	0	3	601	0	0	0	0	0	2	9	1	0	15	180	3	9	1	27	0	10	4	1
OTU_304	0	298	40	46	32	6	158	27	26	7	29	21	10	46	25	21	32	68	23	138	56	108	30	162	83	132	288	515	9	5	40	50	262	24	43	143	6	12	130	58	60	60	11	51	6	142	0	1	71
OTU_305	2	25	15	396	31	17	19	109	100	97	59	35	0	95	33	53	246	45	44	166	56	22	81	20	239	54	53	42	91	126	71	46	89	281	9	252	398	400	232	24	236	51	23	252	104	186	82	15	156
OTU_306	76	82	17	119	24	60	83	108	49	185	164	54	397	212	45	350	222	45	243	268	409	122	34	219	240	21	64	106	78	63	18	16	20	30	18	16	403	75	40	91	271	78	395	296	155	65	202	170	551
OTU_307	7	107	25	2	7	34	4	26	33	6	23	38	5	83	62	11	52	76	75	52	34	55	110	136	287	96	202	432	141	438	152	167	432	104	351	103	466	387	104	57	334	37	77	101	248	256	10	13	58
OTU_308	169	1336	10	615	9621	1	19	75	5	3	22	0	13	6	5	33	17	2	10	7	21	2	0	98	22	1	47	8	0	0	0	10	4	2	7	0	0	0	3	4	0	26	10	3	0	1	0	0	0
OTU_309	2	0	17	0	0	0	9	0	0	0	0	0	2	0	0	0	1	0	0	0	0	0	0	0	2	0	0	0	0	0	0	0	0	0	0	0	0	0	0	0	0	0	0	0	0	0	0	0	0
OTU_310	5	5	85	33	28	201	263	1202	240	91	50	484	21	222	234	61	117	393	14	245	60	168	205	4	124	78	1	55	63	3	114	9	8	56	10	22	45	5	144	31	21	122	83	244	20	279	36	71	235
OTU_311	7	89	3	3	12	25	9	15	18	4	20	24	7	53	67	22	28	19	59	32	14	25	13	11	198	15	47	159	42	97	16	6	56	22	43	50	43	119	10	4	30	99	53	94	305	684	3	8	31
OTU_312	0	1	0	3	0	1	0	0	3	2	22	16	13	6	22	14	17	14	20	14	18	14	15	20	59	14	38	54	11	11	40	11	29	31	41	94	34	30	5	14	31	21	3	14	27	32	19	10	1
OTU_313	0	0	0	0	0	0	0	0	0	0	0	0	0	0	0	0	0	0	0	2	0	0	0	3	1	0	0	0	0	0	0	0	0	0	0	0	1	0	0	0	0	1	0	0	0	2	0	0	0
OTU_314	44	26	184	13	4	40	3	25	191	41	170	437	145	242	166	318	345	107	135	91	109	87	119	104	27	276	24	9	48	17	148	47	14	83	34	3	3	1	62	131	176	133	190	190	52	9	62	163	98
OTU_315	0	0	0	1	0	0	0	0	0	0	2	1	0	0	0	0	0	0	0	0	0	0	0	0	2	0	0	0	0	0	0	0	0	0	0	0	0	0	0	0	0	0	0	0	0	0	0	0	0
OTU_316	0	0	1	1	0	3	2	0	0	0	0	0	1	0	0	0	0	0	0	1	0	0	0	0	0	0	0	0	0	0	0	2	2	0	0	0	0	0	0	0	1	0	0	0	0	0	0	0	2
OTU_317	1	14	42	3	2	22	1	50	33	30	52	20	4	48	22	29	69	18	71	107	27	109	34	23	94	38	16	73	43	202	55	16	79	79	37	36	222	262	48	14	73	101	55	146	53	170	0	17	181
OTU_318	0	1	0	0	0	0	4	0	0	0	0	0	0	0	0	0	0	0	0	0	0	0	0	0	0	1	0	0	0	0	1	0	0	0	1	0	0	0	0	0	0	0	0	0	0	0	0	0	0
OTU_319	70	96	291	25	2	141	463	203	73	187	132	102	32	93	311	75	114	99	109	120	81	91	120	57	10	165	31	5	27	14	191	91	15	36	35	5	6	3	88	111	152	64	92	103	69	17	51	86	75
OTU_320	66	77	382	139	23	179	38	39	510	170	37	71	35	107	39	31	26	43	25	34	32	16	157	41	36	53	24	27	129	52	62	42	34	53	22	28	68	27	31	19	16	72	13	35	106	77	81	85	13
OTU_321	0	0	0	0	0	0	0	0	0	0	0	0	0	0	0	0	0	0	0	0	0	0	0	0	0	0	0	0	0	0	0	0	0	0	0	0	0	0	0	0	0	0	0	1	0	1	0	0	0
OTU_322	27	135	50	29	21	22	4	16	47	0	2	39	17	9	36	15	15	74	18	26	69	72	73	283	37	200	688	258	78	50	287	589	834	400	702	120	8	17	505	64	52	45	94	54	76	105	26	0	16
OTU_323	450	425	9	3	7	1	1	0	3	2	1	3	0	5	1	3	2	7	4	3	15	22	17	950	142	46	1819	439	107	47	199	2369	1544	315	1952	32	11	30	67	30	71	14	22	4	6	46	0	1	13
OTU_324	29	11	192	31	3	83	5	34	58	81	163	71	85	132	388	175	167	101	171	129	125	77	105	172	31	355	63	35	84	21	306	131	42	121	59	20	44	15	101	152	126	87	181	205	118	27	152	191	73
OTU_325	505	788	55	235	37	105	233	134	30	148	152	47	96	86	214	142	138	22	126	112	101	75	83	67	38	32	65	39	36	19	51	33	15	470	92	8	98	41	59	110	107	137	361	377	55	9	27	39	262
OTU_326	134	224	46	126	12	194	248	195	126	348	307	81	332	210	174	366	329	46	281	315	270	127	32	190	102	33	70	54	62	53	74	85	65	151	45	65	169	194	56	213	222	30	261	233	489	61	199	232	178
OTU_327	4	83	31	45	30	53	100	218	70	26	46	30	77	35	60	22	74	31	121	327	18	78	42	20	56	10	68	117	13	611	81	29	49	257	70	27	51	56	52	38	172	20	61	118	10	4	3	2	132
OTU_328	0	0	11	0	4	0	5	17	0	0	0	0	0	0	0	1	0	0	0	0	0	0	0	0	0	0	0	0	0	0	1	0	0	0	0	0	0	0	0	0	0	0	0	0	0	0	0	2	0
OTU_329	3	106	21	7	6	37	143	24	39	0	7	11	0	39	22	2	15	15	9	24	1	20	24	5	37	20	5	157	185	157	21	8	67	40	37	223	24	273	9	102	236	89	45	104	0	58	1	18	101
OTU_330	76	94	164	29	4	103	982	181	44	129	110	61	48	112	87	144	177	56	115	108	149	125	72	226	69	121	61	38	106	21	223	156	63	157	60	22	26	22	65	156	193	33	157	131	102	13	346	341	210
OTU_331	13	123	49	17	27	14	0	10	25	14	19	32	12	19	20	12	17	65	10	36	19	42	66	56	259	82	257	202	64	32	43	158	970	49	195	81	58	45	50	143	132	37	104	108	18	63	4	1	5
OTU_332	2	3	55	7	1	7	0	5	92	91	99	73	97	134	104	120	170	191	123	272	119	107	399	91	72	240	45	42	45	20	614	153	16	402	422	15	15	6	28	15	16	271	110	255	171	104	560	228	46
OTU_333	73	107	69	74	6	122	188	140	63	237	256	54	217	151	63	176	171	31	143	116	149	111	47	226	110	77	78	57	87	54	116	87	48	115	37	28	73	47	81	143	96	38	265	214	392	72	643	612	198
OTU_334	0	0	0	1	0	1	0	0	0	0	0	0	0	0	0	0	0	2	0	0	1	0	5	0	0	0	0	0	0	0	0	0	0	0	0	0	0	0	0	1	0	1	0	0	0	0	0	0	1
OTU_335	8	90	47	8	5	12	25	43	25	10	3	7	1	24	10	8	18	41	4	15	20	105	23	77	119	127	221	209	53	208	87	121	267	166	187	55	53	61	161	49	41	45	14	22	65	132	24	7	133
OTU_336	2	0	0	0	0	0	0	0	0	0	0	3	0	0	0	0	0	0	0	0	0	0	0	0	0	0	0	0	0	0	0	0	0	1	0	2	0	0	0	0	0	0	0	0	0	0	0	0	0
OTU_337	27	26	270	9	1	51	22	87	91	155	239	145	143	173	75	118	116	72	37	56	106	152	141	31	32	313	25	8	61	26	105	38	18	54	15	3	8	9	82	45	64	75	45	102	57	12	706	691	44
OTU_338	2	78	42	15	1	23	30	45	35	26	49	43	25	202	93	65	120	13	37	131	82	81	42	39	107	57	37	23	79	41	64	34	38	24	40	72	90	72	13	21	35	50	24	24	115	132	42	53	37
OTU_339	3	56	35	14	8	9	43	27	14	14	27	54	30	157	35	22	67	9	15	58	81	75	25	8	34	32	46	18	82	33	12	7	24	11	5	27	20	12	6	9	24	11	7	2	13	17	19	33	20
OTU_340	4	0	18	1	1	54	168	318	11	46	2	23	2	60	6	8	4	43	1	11	7	6	23	2	2	9	0	0	3	2	9	19	1	8	3	5	8	1	122	8	4	150	132	204	142	30	22	6	259
OTU_341	4	10	26	11	4	126	24	71	15	24	31	19	44	29	31	32	17	27	23	14	16	9	9	25	11	23	6	9	5	16	7	1	6	2	7	5	8	10	23	15	20	18	1	12	16	9	5	6	15
OTU_342	0	0	0	1	0	1	0	0	1	0	1	1	0	0	0	0	0	0	0	0	1	1	0	0	0	1	0	0	0	0	0	0	0	0	0	1	3	0	2	6	0	0	0	0	1	0	0	0	0
OTU_343	0	0	0	0	1	0	0	0	0	0	0	0	0	3	0	2	1	3	4	2	5	13	8	12	40	1	110	382	508	1936	5	12	492	0	154	270	1295	353	0	55	77	0	3	6	106	638	1	8	0
OTU_344	9	11	27	9	0	22	14	85	46	14	37	17	30	26	21	16	19	47	6	47	21	57	70	8	96	55	24	80	24	190	25	5	170	25	17	16	21	32	37	8	25	29	19	67	14	4	7	5	48
OTU_345	14	204	6	5	66	14	12	8	64	0	0	74	0	23	5	0	34	72	17	89	32	134	1	13	135	12	40	545	98	1338	40	13	136	31	102	1662	103	28	16	503	1089	45	5	1	25	61	5	0	24
OTU_346	32	64	85	43	9	78	28	61	107	58	50	53	41	168	101	64	86	80	89	90	46	78	140	55	92	84	54	51	144	159	91	24	44	76	56	125	121	83	28	67	58	59	28	33	64	110	60	63	32
OTU_347	0	109	34	12	9	14	20	23	41	0	2	34	5	24	20	16	17	27	7	25	30	78	45	39	34	342	479	301	40	58	329	625	747	534	439	212	10	11	603	28	53	16	29	59	8	29	9	7	25
OTU_348	1	0	0	0	0	0	0	0	0	0	0	1	0	1	0	0	0	1	0	0	0	0	0	0	1	0	0	0	0	0	0	0	0	0	0	0	1	0	0	0	0	0	0	0	0	0	1	0	0
OTU_349	14	28	16	3	24	8	3	3	16	0	7	9	3	26	9	13	17	35	14	28	42	41	20	20	51	111	55	132	116	175	100	87	180	101	107	467	271	268	392	72	97	45	10	34	101	85	19	8	267
OTU_350	8	10	67	4	0	164	162	118	105	126	124	191	47	44	162	77	40	123	49	27	60	43	96	10	4	63	8	1	16	4	23	6	1	7	6	3	3	8	68	32	17	110	52	69	12	0	71	35	23
OTU_351	124	442	412	164	30	89	66	392	153	95	72	63	85	231	107	102	106	82	54	69	138	107	55	28	51	174	20	14	136	33	92	37	31	68	29	39	132	44	100	131	84	48	24	21	149	62	174	83	79
OTU_352	15	81	30	90	46	182	320	71	84	24	0	59	1	8	51	2	24	54	33	6	37	15	47	195	266	14	55	16	14	50	21	25	57	14	9	97	15	50	29	234	349	26	67	27	1	24	14	22	44
OTU_353	11	16	97	23	2	0	14	1	22	200	372	85	146	167	49	138	209	28	59	102	85	64	27	53	13	70	20	9	28	15	49	21	15	29	11	5	4	13	24	68	196	69	259	394	35	9	143	171	86
OTU_354	12	7	53	463	71	106	14	53	89	215	106	137	157	136	112	173	107	176	121	115	206	114	117	25	118	63	24	36	67	19	87	17	40	62	44	256	40	25	84	209	30	135	62	92	18	52	102	144	38
OTU_355	0	2	0	0	0	0	0	2	0	0	1	0	2	0	0	1	1	0	0	0	0	0	0	0	4	0	2	0	33	4	2	2	3	3	4	1	0	0	6	2	0	1	0	0	2	1	0	2	0
OTU_356	41	71	230	30	4	97	28	79	227	111	211	257	193	114	135	204	163	265	142	243	233	107	205	99	113	84	90	75	65	184	51	11	91	54	36	78	300	178	42	72	78	33	27	38	100	76	158	204	46
OTU_357	4	7	17	14	1	0	0	1	2	26	1	35	7	35	18	45	11	31	50	44	103	178	40	8	7	11	46	108	40	88	68	33	153	23	25	39	5	54	66	16	23	7	178	47	44	25	42	16	82
OTU_358	14	63	16	15	11	24	75	17	13	8	35	64	38	149	40	56	66	42	25	49	42	59	24	24	50	75	34	21	74	55	30	10	18	11	9	43	30	36	16	16	30	35	16	7	19	47	57	113	18
OTU_359	13	36	32	10	19	39	27	32	143	8	21	39	33	25	29	5	32	38	12	49	59	41	74	28	80	98	56	124	186	375	91	80	295	121	189	574	315	319	328	126	204	62	13	32	64	47	48	32	137
OTU_360	10	34	0	66	143	0	0	5	5	2	13	1	4	1	0	1	0	1	0	1	2	1	0	1	0	10	3	0	0	1	2	1	5	2	3	1	0	2	32	5	0	2	0	0	0	0	0	0	0
OTU_361	1	3	0	68	2	0	0	0	0	0	0	0	11	1	1	1	0	0	0	0	0	0	0	0	0	1	0	0	0	1	0	0	0	0	0	0	1	0	0	0	0	0	0	0	0	0	5	1	2
OTU_362	0	3	1	0	0	5	0	3	1	1	0	2	0	3	9	0	0	6	0	0	0	4	6	9	17	0	6	12	1	28	0	0	6	0	0	27	13	45	0	6	0	1	1	8	8	16	0	1	3
OTU_363	2	14	95	24	24	76	11	23	267	190	315	93	153	65	30	83	131	56	48	168	34	140	58	33	32	90	13	16	23	78	149	20	15	248	47	26	56	47	25	49	84	157	33	69	84	105	20	201	73
OTU_364	9	33	26	1	22	9	3	7	18	0	5	7	3	16	17	6	23	12	7	24	32	28	15	54	60	40	112	176	247	507	75	94	320	78	211	280	162	103	211	87	94	45	14	23	82	84	0	13	55
OTU_365	0	1	0	0	0	0	2	0	3	0	0	6	2	7	33	13	21	31	32	42	112	28	16	28	29	11	15	8	26	9	9	5	3	41	19	2	20	0	5	11	30	46	15	23	53	17	177	132	84
OTU_366	1	0	1	2	0	0	0	4	1	57	87	5	203	328	0	1976	2577	3	275	216	184	171	1	251	49	0	2	1	4	0	4	8	2	1	3	4	4	3	1	3	0	4	246	225	30	18	0	6	6
OTU_367	0	0	4	1	1	6	2	14	18	1	1	13	4	5	9	14	6	9	8	13	21	62	15	18	40	26	27	57	7	11	22	21	33	11	23	26	19	28	7	9	12	14	0	8	38	39	5	9	39
OTU_368	16	38	21	30	9	9	39	6	16	14	26	35	35	73	71	51	72	49	64	67	39	29	61	43	51	52	16	14	55	58	44	21	30	33	12	43	52	28	24	33	22	20	16	14	49	47	30	63	31
OTU_369	2574	490	12	267	5239	1	0	0	3	0	3	1	7	1	2	8	1	0	3	4	5	0	1	359	200	4	28	13	5	7	6	18	3	5	7	5	1	33	24	19	4	9	1	4	0	183	0	0	9
OTU_370	0	0	1	0	0	1	0	3	1	0	9	5	0	1	2	3	0	6	3	2	1	1	6	14	6	13	2	2	3	2	6	2	6	3	1	10	0	1	6	1	1	7	5	2	22	25	1	4	5
OTU_371	13	28	28	6	12	44	21	122	26	4	8	16	1	19	14	8	27	13	68	59	2	15	26	2	27	19	16	59	106	69	46	41	93	50	206	19	116	53	20	5	29	11	71	100	409	156	9	6	197
OTU_372	40	123	11	31	44	24	6	35	61	2	12	18	7	21	31	8	10	64	23	40	46	86	27	68	77	183	277	518	173	532	142	247	597	141	320	923	278	406	586	114	222	18	10	43	67	97	3	6	72
OTU_373	17	169	76	117	200	39	36	87	93	0	0	0	0	27	20	7	96	1	68	187	0	45	0	9	199	0	92	154	192	206	35	10	69	80	76	156	8	39	34	142	816	3	90	120	0	63	18	130	72
OTU_374	2	3	4	7	1	2	15	5	1	5	0	6	6	3	10	6	9	1	3	2	13	4	14	8	8	8	2	2	11	3	11	1	5	1	8	2	8	1	5	10	1	7	1	0	5	8	7	20	3
OTU_375	232	106	0	1191	347	59	119	100	43	18	2	77	172	44	50	84	10	0	1	61	56	0	0	0	12	0	0	10	9	63	0	0	2	0	7	112	19	103	4	50	48	1	0	60	0	7	0	2	12
OTU_376	76	104	225	38	3	153	91	246	74	182	210	138	114	126	95	113	107	89	26	42	94	109	121	21	17	185	18	10	25	8	91	32	6	18	8	5	19	12	85	91	105	88	78	161	9	2	69	50	74
OTU_377	3	3	6	15	1	2	109	14	8	5	27	31	14	45	36	63	41	15	107	87	52	48	17	34	19	10	16	5	18	16	29	15	10	16	11	16	16	10	58	50	53	11	72	65	163	26	181	200	110
OTU_378	12	70	17	38	4	33	9	41	45	35	70	70	58	43	23	47	49	22	43	71	33	64	20	24	22	40	3	11	10	21	7	8	4	11	4	1	4	6	27	6	20	73	24	55	9	5	0	10	36
OTU_379	407	1263	19	163	3908	0	0	15	8	7	26	7	16	16	6	25	10	7	20	35	99	47	17	910	427	12	332	255	33	14	20	182	55	14	88	7	2	245	46	104	52	11	23	0	12	142	7	0	39
OTU_380	1	0	4	31	0	4	0	5	9	1	3	29	26	2	14	9	3	20	2	1	6	8	54	3	12	5	4	12	3	3	0	0	0	3	0	1	2	2	9	0	0	8	0	0	1	2	5	3	0
OTU_381	13	0	1	1	1	5	4	36	38	0	20	5	24	36	0	1	32	5	5	64	0	2	0	9	88	0	8	253	59	512	0	9	104	6	46	226	269	395	16	245	385	0	27	311	412	1893	2	0	40
OTU_382	4	57	18	0	9	31	17	64	50	2	5	28	3	11	21	14	27	78	97	28	19	187	35	26	29	18	40	89	799	62	41	54	37	36	53	45	16	29	47	7	5	34	157	38	254	257	15	6	762
OTU_383	9	33	37	19	3	19	0	17	77	81	179	104	232	177	40	127	143	102	87	152	99	61	63	58	64	43	43	52	59	101	52	32	40	83	41	68	119	91	35	51	160	47	55	81	87	262	46	87	58
OTU_384	6	4	53	2	9	1035	133	854	112	58	37	170	9	19	167	40	32	124	7	5	39	48	85	17	4	73	15	1	8	15	77	3	0	5	1	0	2	0	443	133	41	128	29	32	14	1	33	44	46
OTU_385	5	3	24	19	0	36	9	3	20	48	14	16	23	19	15	13	15	26	39	12	11	15	27	13	15	10	3	1	13	17	13	7	15	5	3	18	32	31	7	23	2	19	22	13	5	27	13	10	8
OTU_386	17	73	23	26	10	47	144	87	30	203	116	21	35	66	36	64	95	55	66	138	112	148	22	92	100	47	43	77	75	140	99	64	58	298	117	6	56	12	28	45	105	13	98	102	121	100	72	92	403
OTU_387	0	0	0	0	0	1	12	0	0	0	0	0	0	0	0	0	0	0	0	0	0	0	0	0	0	0	0	0	0	1	0	0	0	0	0	0	0	0	0	0	0	0	0	1	0	0	0	0	0
OTU_388	15	40	66	52	5	50	7	19	37	36	50	63	36	47	117	29	37	34	36	35	19	24	88	39	39	65	32	61	54	56	48	29	41	79	42	179	95	83	66	138	63	30	15	25	24	36	22	22	32
OTU_389	66	37	113	13	2	263	1018	152	100	124	124	83	27	54	65	68	70	48	43	47	62	45	27	49	16	76	13	8	42	12	82	37	10	34	15	5	4	10	33	75	134	31	62	72	26	12	109	110	100
OTU_390	4	84	16	1	9	36	140	29	32	0	4	7	0	24	8	2	13	10	15	23	0	30	5	2	40	10	1	95	114	116	9	9	46	28	39	181	16	207	9	77	172	49	22	83	0	47	1	8	65
OTU_391	3	5	19	4	0	9	2	13	5	13	18	16	8	11	22	10	8	25	8	29	20	14	33	13	19	33	14	25	13	3	88	39	32	128	62	83	49	35	34	74	59	29	16	26	15	25	13	18	5
OTU_392	0	11	54	0	0	9	2	1	19	16	25	118	1	37	6	0	22	164	29	35	0	0	12	0	39	7	1	18	1	2	73	46	21	18	125	68	88	227	65	8	0	104	457	14	2	25	0	68	1
OTU_393	0	0	3	0	0	0	9	1	2	1	1	0	0	0	0	0	0	0	0	0	0	0	0	0	0	1	0	0	0	0	0	0	0	0	0	0	0	0	0	0	0	0	0	0	0	1	0	0	0
OTU_394	6	16	12	4	8	2	1	17	20	1	5	12	1	1	22	7	16	13	39	36	7	25	19	12	79	10	35	154	91	377	70	61	315	66	159	33	247	107	52	14	33	19	37	32	745	376	3	9	190
OTU_395	47	72	49	76	27	59	149	109	21	148	115	20	124	106	68	191	138	18	177	141	131	65	32	128	72	114	61	42	50	50	128	74	31	62	26	10	88	48	35	77	79	21	118	124	219	113	429	376	178
OTU_396	6	70	12	12	4	7	15	3	4	29	58	11	41	82	7	121	152	4	568	449	98	122	10	129	76	27	55	39	111	95	448	201	58	396	203	10	100	28	6	24	50	18	96	109	125	20	11	6	117
OTU_397	137	1044	8	493	7317	5	12	55	1	0	4	0	16	13	4	17	18	1	7	4	17	3	2	70	7	2	14	13	0	0	0	1	8	0	2	0	0	0	4	4	1	12	9	10	0	0	0	1	2
OTU_398	0	0	21	0	0	42	80	56	155	19	27	22	38	21	89	67	46	51	175	167	122	12	14	0	11	1	1	2	2	5	27	3	5	32	2	5	6	1	16	9	0	23	200	113	204	46	0	53	136
OTU_399	137	957	7	536	6987	4	21	41	0	0	20	0	4	14	1	15	12	0	12	4	9	8	0	109	17	1	18	18	0	1	1	5	8	0	0	0	0	0	1	9	1	13	12	9	1	0	2	1	1
OTU_400	112	143	86	75	12	668	1019	647	78	613	474	46	137	95	42	67	68	28	33	53	45	37	7	40	17	49	23	9	14	9	28	24	7	34	16	1	13	21	237	126	112	24	259	233	44	15	18	27	125
OTU_401	37	38	194	7	0	168	110	128	104	143	118	115	32	62	195	85	120	114	110	114	112	140	68	73	8	199	47	20	32	21	258	77	20	86	66	3	9	10	97	200	252	75	71	67	70	19	43	67	75
OTU_402	104	106	29	93	13	187	244	188	155	91	179	86	166	140	62	105	115	98	178	172	187	78	70	201	103	41	53	38	52	137	10	6	49	7	7	93	245	135	129	192	147	71	179	249	85	60	26	65	89
OTU_403	0	0	8	0	0	6	0	1	170	6	15	58	17	37	13	27	57	18	28	40	76	32	45	30	109	186	205	263	70	27	184	284	148	321	469	6	48	0	14	1	15	109	24	47	193	168	6	16	119
OTU_404	0	0	0	0	0	0	0	0	0	22	1	2	0	0	0	0	1	0	0	0	0	0	0	0	0	0	0	0	0	0	0	0	0	0	0	0	0	0	0	0	0	0	0	0	0	1	0	0	0
OTU_405	1	4	2	0	0	0	0	0	0	0	0	0	0	0	0	0	1	0	0	0	2	0	0	0	5	1	1	0	0	0	1	1	1	0	0	0	0	0	2	0	0	0	3	0	2	0	0	0	7
OTU_406	18	53	32	8	10	32	13	25	23	5	1	23	7	27	43	12	13	62	20	28	27	31	26	39	53	58	68	157	106	201	41	32	108	34	68	196	85	107	126	39	74	32	10	37	70	98	8	7	40
OTU_407	1	66	10	1	4	31	106	15	37	1	2	8	0	26	18	2	4	17	13	13	3	9	11	2	29	14	9	112	126	93	9	4	58	42	23	143	17	191	14	74	141	54	34	70	0	49	0	16	76
OTU_408	11	16	94	461	13	65	20	16	112	219	71	21	148	93	36	79	48	46	65	78	58	44	32	7	66	7	1	11	16	4	4	0	3	2	3	82	22	28	4	26	3	36	56	71	5	16	149	149	26
OTU_409	13	52	59	230	37	57	2	18	62	60	69	73	141	105	90	118	63	77	133	85	114	61	77	69	61	46	35	52	55	133	38	13	31	56	9	413	291	598	137	176	138	46	60	116	50	102	162	295	97
OTU_410	18	212	19	5	21	10	5	25	18	1	5	9	0	43	17	5	17	33	25	31	51	88	59	21	360	40	249	530	104	79	33	64	99	14	101	72	42	95	16	10	17	51	28	56	79	601	6	12	78
OTU_411	25	36	16	44	13	21	23	36	44	23	40	16	48	25	41	54	72	37	45	69	37	32	31	41	154	59	95	187	33	78	68	32	139	92	80	633	255	204	37	182	199	66	17	44	96	284	27	28	21
OTU_412	12	34	23	52	6	16	4	14	18	40	78	28	83	105	23	123	152	18	341	283	179	142	10	260	89	27	82	57	34	35	44	26	46	135	65	54	63	35	34	136	113	30	48	77	38	6	17	60	52
OTU_413	31	62	102	50	29	30	1	17	33	31	77	74	108	95	91	75	78	101	77	82	56	64	70	134	92	76	61	68	127	131	42	32	70	133	59	342	258	190	68	169	110	29	28	39	104	102	43	61	14
OTU_414	68	121	117	96	23	72	133	186	42	43	19	29	30	144	44	43	70	25	33	54	45	39	40	38	52	56	41	29	95	85	50	13	30	36	20	59	64	56	31	45	49	26	23	15	86	57	102	96	59
OTU_415	16	9	32	18	4	57	32	53	135	130	239	135	209	154	78	226	141	40	72	89	107	63	36	21	36	30	2	0	41	10	26	4	7	23	5	4	19	2	18	23	22	146	68	130	23	12	285	266	57
OTU_416	3	18	52	46	0	6	0	0	67	57	119	245	68	76	143	85	57	147	36	47	52	52	167	17	73	112	53	71	93	83	186	63	67	198	115	25	72	19	67	56	123	110	81	133	36	80	55	90	69
OTU_417	2	5	1	3	0	4	0	5	6	0	0	8	0	10	8	0	5	20	3	8	23	24	20	48	72	78	120	214	248	327	88	93	205	64	121	253	172	113	106	34	88	16	2	15	81	70	0	17	167
OTU_418	1	1	0	0	0	0	8	2	3	1	1	0	0	1	8	2	3	0	4	0	0	0	10	6	8	114	120	32	17	8	0	122	288	0	133	16	2	1	3	7	8	31	4	12	3	1	0	0	9
OTU_419	7	127	8	1	12	5	3	6	4	0	1	1	3	36	11	0	9	9	4	13	7	35	2	32	61	12	92	256	95	187	31	47	105	22	52	219	187	233	51	25	97	5	23	19	94	280	0	5	36
OTU_420	1	2	55	2	2	11	5	7	88	17	29	23	22	17	12	22	9	5	26	8	2	6	43	4	6	4	3	5	1	0	3	2	2	4	4	9	1	3	11	1	1	43	10	12	8	41	8	11	3
OTU_421	40	47	24	45	4	78	14	70	50	186	165	72	161	121	44	158	158	54	109	141	136	143	21	15	45	9	14	10	20	7	18	8	7	9	6	23	23	66	34	24	35	26	52	100	72	27	175	148	61
OTU_422	4	2	0	4	0	2	3	0	7	0	0	1	2	0	0	0	3	0	0	0	0	0	0	0	0	1	0	0	0	0	0	0	2	0	0	0	2	0	3	0	0	0	0	1	0	0	0	0	0
OTU_423	0	5	2	1	0	0	204	2	0	1	1	0	1	0	0	0	1	0	1	0	1	0	0	1	0	1	1	0	0	0	0	0	0	0	0	0	0	0	0	0	0	0	2	0	1	0	1	0	0
OTU_424	0	6	0	2	0	0	1	0	1	0	1	2	0	0	1	0	0	0	0	0	0	0	0	0	0	1	0	0	0	0	0	0	0	0	0	0	0	0	0	0	0	0	0	0	0	0	1	0	0
OTU_425	0	0	0	0	0	0	9	0	7	0	0	1	0	3	0	0	0	0	0	2	0	0	0	0	0	0	0	4	8	0	2	0	0	0	0	0	0	0	2	0	0	0	2	4	0	0	0	0	4
OTU_426	14	62	8	55	13	6	0	1	12	17	26	23	34	71	38	48	58	14	122	70	42	33	21	78	94	16	41	86	80	75	38	24	37	61	32	132	114	41	37	80	44	28	8	31	71	175	16	62	19
OTU_427	8	46	19	55	33	118	210	43	58	13	1	44	4	12	24	2	11	38	13	7	44	9	29	133	181	12	33	6	7	36	6	10	38	9	6	83	9	35	23	214	217	26	61	22	2	14	14	11	45
OTU_428	1	33	29	2	2	21	1	24	54	4	2	24	5	26	34	41	14	54	98	22	164	214	30	44	61	36	325	198	37	62	68	374	132	104	191	52	7	77	22	18	14	34	181	54	15	63	15	25	79
OTU_429	1	2	1	0	0	0	3	2	5	0	0	7	5	0	3	5	3	1	3	1	14	1	43	6	2	4	21	21	13	0	1	1	4	2	1	10	1	0	3	5	1	2	7	8	1	3	26	9	8
OTU_430	5	12	0	32	7	10	60	4	1	0	0	1	0	18	13	0	0	0	16	6	1	0	0	0	38	0	3	10	0	20	3	4	23	0	3	22	6	103	5	3	27	44	55	20	0	0	1	0	0
OTU_431	33	11	281	33	4	87	34	179	110	260	289	260	153	107	189	114	141	48	31	38	70	96	33	12	9	189	17	5	14	5	80	40	5	99	9	0	1	1	32	37	104	123	164	192	17	2	124	103	52
OTU_432	12	21	17	15	4	79	13	82	111	111	97	126	118	85	128	133	200	197	119	133	154	127	197	111	263	162	160	154	77	70	22	26	126	72	30	207	94	25	104	38	65	99	54	159	20	72	111	82	52
OTU_433	16	22	75	26	7	33	5	14	48	33	31	53	43	52	77	31	46	59	44	60	29	25	79	41	30	30	21	21	51	38	31	16	27	51	27	66	78	49	43	66	31	32	12	25	28	46	33	31	7
OTU_434	50	2025	0	90	666	0	8	70	91	0	36	10	0	12	5	17	21	43	4	51	6	44	0	0	450	0	70	627	72	364	0	5	401	1	46	655	23	261	15	52	307	24	16	19	0	14	0	0	8
OTU_435	40	134	4	7	51	15	2	18	10	0	1	7	7	18	12	6	7	22	13	13	23	18	38	189	41	132	87	66	52	248	98	114	217	129	319	70	22	34	2866	784	686	29	37	82	50	114	1	6	7
OTU_436	12	50	12	13	4	33	11	12	78	32	54	45	26	139	37	24	59	28	49	47	56	67	91	70	109	27	28	14	25	51	16	11	24	10	20	59	35	27	41	61	27	21	18	20	78	129	21	38	48
OTU_437	0	0	4	2	0	2	19	0	5	16	5	1	13	0	1	5	2	3	5	0	2	0	2	1	0	2	0	0	0	1	5	0	0	2	0	2	9	0	3	23	0	4	0	2	12	0	26	2	0
OTU_438	7	18	56	0	0	222	18	83	78	14	34	222	7	21	51	19	9	79	10	1	49	31	42	82	0	53	7	2	1	3	9	3	0	3	3	0	1	1	170	124	40	174	39	64	0	0	4	4	9
OTU_439	20	12	0	4	4	1	0	12	0	282	420	1	97	173	0	281	212	2	206	310	146	95	3	76	24	0	26	24	6	10	2	4	8	5	3	2	29	12	0	14	19	8	378	413	81	25	39	113	84
OTU_440	27	36	128	15	6	59	43	66	37	97	195	57	94	98	32	78	70	34	34	27	56	31	54	52	12	114	22	10	47	11	57	38	5	25	11	11	53	196	30	36	23	22	32	52	25	6	50	61	44
OTU_441	9	62	28	163	24	66	47	73	29	23	27	44	31	39	80	14	21	47	26	51	20	63	32	5	46	26	7	79	42	190	19	12	69	14	54	282	166	196	31	57	195	12	15	38	33	60	9	8	56
OTU_442	27	45	9	20	2	18	5	10	12	97	164	48	188	143	36	282	222	23	182	192	144	90	11	102	66	23	27	10	26	14	39	59	15	168	72	5	63	31	15	84	195	22	162	205	110	8	69	179	401
OTU_443	0	0	0	0	0	0	0	0	0	0	2	1	1	0	4	0	0	2	3	0	0	2	1	3	2	0	2	4	5	11	0	0	1	0	0	2	1	1	0	0	0	0	3	4	2	39	0	2	0
OTU_444	16	47	14	75	26	102	242	55	47	15	2	74	6	12	31	1	12	22	24	9	37	20	29	118	148	7	37	11	5	50	13	11	33	7	5	64	15	37	35	189	167	19	51	25	2	15	5	9	34
OTU_445	5	6	63	2684	130	99	2	31	25	31	98	1	39	7	68	0	16	1	0	82	181	0	11	0	1095	0	0	11	9	0	0	1	1	2	3	343	22	22	90	72	164	0	43	38	1	0	40	1	29
OTU_446	7	23	82	61	10	71	84	112	22	158	64	16	324	137	51	353	124	44	248	286	287	98	116	50	79	9	17	20	38	13	1	12	8	28	4	15	28	10	2	21	25	28	105	82	44	15	276	99	42
OTU_447	9	25	251	45	2	64	25	8	555	149	255	404	298	248	313	240	185	466	165	138	157	65	696	179	64	255	35	39	92	34	275	70	28	240	159	26	79	25	45	34	23	551	94	104	105	32	79	73	3
OTU_448	10	18	8	30	9	3	7	5	16	3	19	93	23	28	59	31	21	40	39	27	21	14	43	33	28	50	32	24	93	46	77	25	27	97	28	124	80	91	86	135	35	30	11	10	50	32	24	12	13
OTU_449	15	103	21	20	41	19	8	17	26	0	6	22	1	34	22	4	15	20	12	23	18	56	56	31	90	118	144	202	48	216	88	92	115	147	95	151	60	97	184	9	33	61	2	29	30	113	0	2	11
OTU_450	0	0	10	1395	40	80	0	0	1	229	0	0	0	0	6	0	0	1	0	0	0	0	122	0	0	0	0	7	0	0	0	0	0	1	3	218	144	34	0	7	0	4	1	1	2	177	2	0	0
OTU_451	3	113	19	22	26	7	8	4	14	2	41	9	8	35	26	18	19	39	37	81	56	150	27	40	80	89	146	151	11	3	27	86	79	14	52	50	15	17	56	125	86	23	17	44	23	41	0	2	77
OTU_452	0	17	27	6	5	25	275	328	119	173	35	7	30	123	6	2	87	14	22	120	10	61	65	6	97	19	35	8	203	4	83	115	12	135	47	5	4	3	21	19	14	159	102	137	55	149	216	316	182
OTU_453	2	9	34	25	3	27	39	81	39	16	43	66	20	35	81	60	96	94	77	81	170	121	189	158	111	37	348	209	22	45	11	44	176	27	43	227	35	70	63	51	129	43	49	84	39	72	4	13	51
OTU_454	29	133	179	72	19	75	65	178	99	61	39	37	28	171	96	49	90	77	22	78	98	114	56	29	56	153	30	17	145	30	67	29	24	37	18	54	87	18	48	68	79	49	24	14	128	24	139	87	34
OTU_455	23	142	19	61	81	36	5	58	13	6	25	14	5	6	9	8	7	10	6	2	1	90	15	0	153	1	44	1934	294	780	18	77	142	2	30	599	159	174	11	104	639	5	2	24	0	18	1	0	7
OTU_456	0	26	27	0	2	4	0	1	27	0	2	57	1	41	56	4	33	44	17	29	1	7	31	1	83	49	65	141	15	82	27	44	266	57	110	36	13	79	30	8	17	36	67	98	25	98	0	3	7
OTU_457	0	2	7	1	0	21	0	3	79	10	38	25	13	12	8	16	27	15	11	31	2	8	28	4	2	24	2	9	11	3	32	2	3	13	1	6	12	8	5	3	1	46	2	23	7	61	12	51	12
OTU_458	27	15	138	18	4	83	25	73	140	341	181	233	287	114	130	229	144	61	32	45	122	124	124	9	18	86	4	0	12	3	41	11	0	36	5	2	10	6	48	37	24	82	32	91	10	0	495	178	38
OTU_459	1	156	8	66	33	3	0	3	7	7	28	14	10	36	14	16	14	42	4	42	14	77	13	0	6	73	6	54	7	6	22	19	41	35	58	35	60	43	40	4	7	21	48	42	3	18	2	6	48
OTU_460	0	0	0	0	0	4	14	0	0	0	0	0	0	0	0	0	0	0	0	0	0	0	0	0	0	0	0	0	0	0	0	0	0	0	0	0	0	0	0	0	0	0	0	0	0	0	0	0	0
OTU_461	0	1	2	0	1	2	0	2	1	0	2	4	4	0	4	4	0	3	0	0	0	0	8	2	0	7	0	0	20	3	14	0	0	5	2	22	73	16	9	45	4	23	0	1	0	1	0	0	0
OTU_462	4	16	0	3	5	5	2	3	13	0	0	0	0	21	1	0	51	44	79	85	11	28	0	0	237	1	125	609	64	154	33	87	401	32	74	137	7	54	10	656	2612	17	16	88	11	104	0	0	20
OTU_463	62	56	189	10	0	88	649	193	107	186	148	78	41	63	66	73	93	62	43	26	52	59	42	61	7	211	21	15	26	8	234	65	13	53	41	2	1	0	50	71	36	70	64	62	27	4	56	75	56
OTU_464	20	20	125	4	1	160	117	110	26	149	191	106	47	68	27	102	151	28	73	87	77	60	29	33	14	338	52	9	39	17	288	120	22	153	53	2	5	1	34	84	143	23	49	72	66	5	149	201	44
OTU_465	119	765	9	491	5820	0	15	32	0	2	11	0	10	16	0	22	6	0	10	3	15	6	1	53	13	0	20	10	1	0	0	8	3	3	2	0	3	0	5	1	0	8	8	3	0	0	0	0	1
OTU_466	15	48	11	148	10	35	1	8	30	30	38	63	70	55	50	57	61	45	93	43	31	19	68	27	22	28	6	14	13	29	21	13	7	33	21	105	105	134	67	76	56	27	23	23	25	33	47	59	21
OTU_467	1	3	45	1	13	5	0	6	8	2	13	7	5	8	9	8	11	17	8	10	7	0	19	19	23	16	36	89	189	563	13	70	205	62	148	368	88	96	437	288	128	21	2	5	29	56	2	21	4
OTU_468	2	7	10	10	24	11	0	8	15	2	11	13	32	14	21	18	92	22	36	43	123	46	30	467	87	37	69	71	3	1	38	6	17	37	13	39	5	2	80	34	27	10	25	71	5	14	12	2	16
OTU_469	1	0	6	0	0	2	0	1	20	0	0	2	0	0	15	5	5	13	0	0	0	0	3	1	1	1	0	0	3	0	1	0	0	0	4	3	0	1	51	8	0	2	2	1	0	0	0	0	1
OTU_470	136	189	80	148	12	68	510	207	68	347	357	113	203	180	51	280	264	7	103	127	63	36	5	62	29	51	51	16	97	42	432	263	92	1149	313	37	330	249	139	442	379	38	331	327	166	36	17	37	85
OTU_471	1	187	113	26	14	11	0	2	33	79	613	119	204	183	175	63	400	194	179	12	52	37	119	20	139	18	103	4	6	4	26	100	32	137	106	2	6	23	175	39	7	89	594	336	177	36	4	547	24
OTU_472	108	157	28	81	12	101	162	115	87	240	204	49	238	138	95	198	201	30	217	238	191	94	24	119	50	18	49	33	47	49	35	52	45	52	26	62	139	149	35	120	145	30	177	215	314	63	126	152	134
OTU_473	0	7	93	1	1	35	1	16	205	4	11	47	10	21	27	43	51	26	74	115	18	22	47	1	16	54	85	78	25	8	77	85	86	104	210	7	5	6	11	4	1	67	26	25	10	53	15	7	97
OTU_474	2	7	3	1	2	2	2	7	3	1	0	0	0	4	1	1	2	8	0	7	2	1	5	51	35	0	3	6	3	5	0	7	8	0	0	27	2	27	26	18	10	5	0	2	9	15	0	1	1
OTU_475	2	4	5	10	1	0	9	6	1	2	1	0	3	5	1	3	1	1	5	5	1	4	2	11	1	4	3	1	12	2	0	0	5	2	0	18	11	13	9	15	6	1	3	1	5	9	1	0	3
OTU_476	4	12	30	21	10	117	10	11	42	9	5	30	3	19	32	11	17	34	19	12	18	6	46	29	7	42	7	4	19	6	51	14	10	54	25	22	267	30	99	161	91	642	22	45	29	14	13	17	4
OTU_477	0	0	1	249	11	0	0	0	0	687	2	0	0	4	0	0	1	0	0	0	0	1	0	2	81	0	0	0	1099	124	0	0	0	2	2	26	22	0	0	87	0	0	0	0	1	148	0	0	0
OTU_478	0	0	3	2	0	9	1	0	0	0	0	0	0	0	0	1	0	0	0	0	0	0	0	0	0	0	0	0	0	1	0	0	0	0	0	0	0	0	0	0	0	0	0	0	0	0	0	0	0
OTU_479	13	283	13	7	22	14	48	84	6	9	2	6	4	22	13	5	7	8	14	8	27	13	7	20	38	42	65	146	70	468	51	68	378	62	111	284	206	202	116	57	26	11	5	11	63	105	3	3	53
OTU_480	1	1	0	0	2	1	0	0	0	0	0	1	0	1	0	1	0	0	0	0	0	0	1	0	0	1	0	0	0	0	2	1	0	0	0	0	0	0	2	0	0	4	0	0	0	0	1	0	0
OTU_481	1	1	2	1	0	1	2	0	0	1	0	0	1	0	0	2	1	1	0	0	0	0	0	0	0	0	0	0	0	0	0	0	0	0	0	0	0	0	0	0	0	0	0	0	0	0	1	0	1
OTU_482	0	0	1	0	0	0	1	0	0	0	0	3	2	0	0	0	1	1	1	2	0	0	1	0	0	0	0	0	0	0	0	0	0	0	0	1	0	1	4	1	0	3	0	1	0	0	0	0	0
OTU_483	41	0	17	98	212	12	6	31	23	636	13	0	220	12	24	186	17	44	228	2	145	8	84	58	27	43	7	14	77	24	46	17	6	40	68	48	325	19	325	2106	87	145	119	12	403	15	187	62	83
OTU_484	6	3	52	8	1	164	18	147	103	42	61	73	15	29	334	6	6	215	16	15	41	58	105	15	1	196	4	1	2	1	18	2	3	2	0	0	4	0	118	58	23	206	20	61	3	17	38	31	21
OTU_485	8	33	80	19	15	72	126	112	84	46	67	41	56	63	37	34	60	55	56	59	47	41	91	35	30	57	21	15	46	30	64	40	30	60	31	23	50	48	66	41	62	84	28	34	37	39	60	64	31
OTU_486	57	9	43	533	30	66	4	36	60	31	55	76	600	45	112	273	47	101	70	14	379	178	176	3	41	62	5	5	54	13	81	3	5	53	3	149	92	107	63	402	62	60	5	9	10	27	283	185	28
OTU_487	0	0	4	3	0	12	3	25	22	26	1	14	4	29	13	9	3	30	1	7	40	192	46	3	1	63	3	12	5	7	3	3	1	12	1	20	12	9	11	0	1	11	12	54	3	41	5	7	60
OTU_488	0	0	3	0	0	0	29	5	0	0	0	3	0	0	1	0	0	0	1	0	0	0	0	0	0	0	0	0	1	0	0	0	0	0	0	0	0	0	0	0	0	0	0	0	0	0	0	0	0
OTU_489	33	81	39	57	12	16	4	11	21	26	54	49	58	136	99	67	62	71	113	96	58	44	78	85	74	61	46	37	105	94	70	28	39	37	36	93	144	99	43	86	67	26	14	21	98	139	53	66	45
OTU_490	55	104	67	135	36	90	76	66	112	159	93	40	137	164	38	191	157	41	167	169	191	82	34	181	80	18	33	30	19	2	34	18	24	21	25	36	125	145	45	68	118	44	73	121	95	87	78	145	29
OTU_491	0	3	14	0	0	7	38	3	15	1	10	43	6	27	48	22	27	65	25	36	17	31	81	89	101	6	296	836	317	948	8	135	601	6	115	433	634	354	21	65	86	113	87	77	70	250	1	4	14
OTU_492	0	4	1	12	3	0	0	0	5	1	3	1	1	20	6	17	3	12	2	17	7	15	3	0	5	5	0	13	1	0	1	1	8	3	1	5	2	2	11	0	0	2	0	2	0	2	0	3	17
OTU_493	0	2	28	6	0	15	8	3	32	9	1	12	0	12	100	44	13	69	28	25	36	249	15	1	208	5	4	119	14	12	67	2	64	21	4	234	1	8	13	288	81	36	5	27	5	75	26	1782	71
OTU_494	0	13	13	12	8	12	36	25	36	1	6	13	0	25	28	0	13	7	13	25	0	6	8	1	58	36	95	240	13	169	59	44	141	107	121	60	32	38	48	168	468	9	27	56	2	78	0	0	313
OTU_495	2	51	37	7	1	8	0	5	49	20	118	88	44	80	56	56	83	90	56	113	36	74	72	9	25	71	21	72	98	371	167	44	85	111	75	268	404	323	67	51	150	57	38	109	71	95	8	100	66
OTU_496	12	12	22	33	10	11	1	5	47	23	62	36	24	46	7	20	42	21	8	46	15	35	35	14	88	22	58	144	89	78	73	21	57	67	54	89	86	83	7	8	21	29	34	45	77	99	29	93	62
OTU_497	0	0	3	0	0	2	0	0	8	3	0	2	0	0	8	0	0	9	1	0	2	1	7	0	0	0	0	0	0	0	0	0	0	1	0	0	0	0	0	1	0	3	2	0	0	0	0	0	2
OTU_498	11	7	23	259	33	64	101	29	78	31	15	32	31	12	86	1	14	100	7	9	70	4	37	0	123	30	4	9	6	15	26	3	9	25	16	40	31	42	28	11	2	113	13	28	0	7	77	44	14
OTU_499	3	22	0	0	5	4	2	10	9	0	3	2	1	8	6	0	3	17	3	3	6	9	1	46	18	6	66	171	107	416	14	13	116	7	24	219	102	114	1	6	24	6	0	4	5	39	1	4	14
OTU_500	6	28	8	9	2	4	11	2	5	8	4	12	3	44	8	8	17	21	5	10	17	10	11	13	25	13	15	8	61	92	8	3	21	15	4	55	246	190	14	16	13	11	18	3	33	66	41	35	31
OTU_501	0	0	0	0	2	8	7	1	0	0	2	1	0	0	1	0	0	2	5	6	2	2	4	5	2	5	2	3	1	1	5	0	0	2	3	0	1	0	3	1	1	1	1	2	0	0	0	0	0
OTU_502	2	60	33	24	0	64	3	55	69	43	200	80	52	63	61	51	37	165	101	67	74	87	80	59	25	52	28	18	10	10	39	21	12	23	10	16	6	0	38	37	53	47	47	118	76	22	57	100	110
OTU_503	0	3	26	0	2	51	6	60	115	4	12	28	16	62	14	23	47	11	40	35	17	9	18	0	16	13	3	44	7	28	27	10	8	158	112	7	11	18	12	0	4	101	503	213	68	180	2	32	17
OTU_504	45	58	55	56	3	227	95	107	274	101	83	84	42	91	172	60	55	61	153	113	84	54	90	78	21	57	48	20	51	39	196	126	37	131	114	12	66	24	75	111	201	51	65	104	57	35	20	58	73
OTU_505	3	77	56	3	7	6	0	0	21	9	10	14	6	10	17	3	7	17	7	6	16	2	68	35	6	27	65	43	62	184	23	186	137	32	316	245	125	248	140	219	108	13	6	1	10	13	0	3	4
OTU_506	6	49	14	3	13	16	5	10	14	2	5	10	2	14	8	6	3	26	2	9	12	37	25	2	17	43	47	139	79	617	91	173	1086	104	337	501	107	191	360	21	61	26	17	47	9	23	0	5	52
OTU_507	4	7	8	7	4	7	0	2	8	9	48	95	88	80	99	125	126	68	200	180	85	97	78	134	196	43	164	258	165	310	119	164	145	450	279	231	561	170	54	331	262	43	31	50	257	407	45	94	32
OTU_508	2	1	29	7	0	48	2	8	151	44	34	128	172	32	27	106	49	32	24	46	144	19	26	0	100	35	2	1	21	13	436	0	7	496	2	9	34	0	52	30	0	522	21	108	1	16	9	370	22
OTU_509	4	0	33	13	5	57	2	6	64	3	19	82	10	13	23	24	9	63	19	17	29	5	65	3	9	21	0	0	5	3	32	7	4	27	1	0	5	0	30	7	5	18	25	60	5	7	26	46	35
OTU_510	14	53	23	12	13	36	76	44	56	6	26	47	9	15	36	20	20	67	69	63	28	71	37	52	75	45	69	85	56	174	94	95	53	81	111	16	35	53	51	59	123	28	115	66	98	28	13	12	159
OTU_511	38	32	32	46	17	111	333	165	116	138	118	112	144	81	119	132	121	72	58	59	87	35	58	11	11	45	14	7	50	13	42	3	9	41	9	52	137	275	148	63	91	143	100	153	10	13	86	48	42
OTU_512	0	2	2	0	0	1	0	2	12	2	0	8	2	5	0	3	16	1	6	5	8	3	15	2	0	12	3	0	3	7	5	38	2	23	40	3	1	0	0	0	0	22	36	18	168	21	3	5	26
OTU_513	7	7	8	11	2	14	16	29	9	18	45	2	1	18	11	8	17	7	8	27	29	32	8	3	12	3	9	7	32	21	8	6	4	17	2	3	8	15	4	49	38	28	2	58	4	11	7	12	148
OTU_514	8	28	13	36	2	4	13	1	6	37	71	10	59	84	20	89	115	22	176	151	93	57	5	81	10	0	11	8	6	3	74	43	3	66	33	2	16	5	4	36	32	13	93	166	73	5	2	16	93
OTU_515	0	0	0	0	0	0	0	0	0	0	1	0	0	0	0	1	0	1	0	0	0	1	0	0	0	0	0	0	0	0	0	0	0	0	0	0	0	0	1	0	0	0	0	0	1	1	10	1	0
OTU_516	8	7	100	16	0	118	0	41	225	187	244	340	177	114	111	203	139	122	67	48	105	93	144	17	9	120	10	3	21	3	63	28	0	72	11	1	4	3	36	32	28	149	64	110	20	7	123	95	31
OTU_517	43	54	4	16	11	22	8	23	38	97	86	17	161	115	25	173	130	15	123	170	198	62	11	104	120	11	28	46	20	20	3	7	10	8	11	3	99	18	47	20	66	31	252	217	78	30	70	61	164
OTU_518	1	0	6	0	0	0	1	2	0	0	0	0	0	0	0	0	0	0	0	0	0	0	0	0	0	0	0	0	0	0	0	0	0	0	0	0	0	0	0	0	0	0	0	2	0	0	0	0	0
OTU_519	8	42	148	6	0	33	42	95	35	63	60	113	21	55	84	52	44	30	21	35	46	84	48	4	8	534	10	3	96	34	234	51	15	51	6	1	4	2	72	100	179	130	50	107	38	2	76	33	49
OTU_520	6	75	14	1	14	2	3	48	9	0	7	9	2	27	5	4	8	22	15	17	27	26	18	35	73	27	192	288	46	87	26	112	196	26	131	78	50	70	48	21	37	10	11	44	46	259	5	9	72
OTU_521	41	58	15	18	3	14	94	80	15	219	279	6	94	90	8	154	193	3	54	70	109	66	14	128	30	31	63	17	63	33	63	69	36	70	17	6	25	32	6	39	77	30	152	160	46	12	11	22	98
OTU_522	2	0	3	0	1	0	16	0	0	1	0	0	0	0	0	0	0	0	0	0	0	0	1	0	0	0	0	0	0	0	0	0	0	0	0	0	0	0	0	0	0	0	0	0	0	0	0	0	0
OTU_523	0	0	0	0	0	0	0	0	0	0	0	0	0	0	0	0	0	0	1	0	0	0	0	0	0	0	0	1	0	0	0	0	0	0	0	0	0	0	0	0	0	0	0	0	0	0	0	0	0
OTU_524	15	24	26	34	9	56	58	64	25	13	9	16	3	52	25	17	30	13	4	18	22	19	9	11	10	6	5	4	40	35	7	5	9	8	3	10	28	5	13	21	20	7	4	9	18	14	26	24	7
OTU_525	3	1	1	14	12	0	0	0	23	12	58	1	55	6	128	0	1	777	65	2	0	27	452	36	38	124	55	0	129	3	207	170	0	256	106	0	12	2	293	46	7	0	241	18	96	0	0	57	26
OTU_526	19	21	130	3	4	117	7	81	146	101	156	398	73	124	199	103	136	70	17	19	32	76	70	15	9	304	5	3	30	11	66	26	15	30	4	6	17	9	44	33	80	97	90	100	16	6	132	117	44
OTU_527	43	10	34	2154	126	151	27	25	96	172	24	42	248	11	48	81	34	107	16	10	168	20	77	0	84	14	0	5	7	4	20	0	0	11	3	26	2	0	16	1	0	21	7	11	4	1	187	71	16
OTU_528	5	80	32	17	4	8	10	5	33	27	39	25	23	105	33	38	61	20	20	73	48	34	41	27	71	48	26	15	38	19	35	18	35	20	31	24	47	31	3	28	42	39	15	12	60	73	41	62	43
OTU_529	9	12	71	12	0	64	57	35	311	73	92	153	132	67	24	69	96	75	30	58	40	44	132	53	55	80	45	28	37	25	93	24	16	180	72	6	43	15	7	1	16	134	23	40	37	88	46	80	3
OTU_530	0	0	135	4	0	51	1	14	606	27	124	250	40	129	62	33	85	187	23	67	8	8	261	4	0	124	11	4	15	11	194	12	6	209	64	3	6	0	32	1	0	540	29	102	33	23	41	100	2
OTU_531	4	20	6	6	16	0	0	6	5	7	9	7	7	5	4	8	3	29	3	4	66	33	41	68	6	61	143	13	7	1	50	418	55	39	1200	54	1	4	47	35	15	23	56	20	42	31	32	1	739
OTU_532	8	62	10	16	36	7	16	36	3	3	7	13	2	20	5	10	22	16	13	33	14	44	8	0	63	26	29	190	28	457	17	23	235	11	65	640	202	232	38	47	171	4	4	42	21	38	1	9	7
OTU_533	17	48	36	33	15	10	12	7	27	25	44	39	52	106	75	35	69	42	68	90	61	51	42	24	74	54	28	32	113	173	60	22	30	50	31	61	87	34	46	50	61	32	14	25	70	117	51	70	24
OTU_534	9	19	8	14	0	55	43	16	40	37	33	27	50	29	62	86	58	39	131	90	110	84	51	74	49	115	56	51	73	6	448	127	40	403	228	36	16	5	9	60	55	27	20	37	51	31	139	306	95
OTU_535	23	69	10	0	8	14	3	4	26	0	1	15	11	9	24	6	9	29	15	10	15	32	25	58	64	69	74	200	208	332	62	50	153	60	86	192	168	134	75	68	156	25	14	23	49	98	4	4	59
OTU_536	3	8	19	1	8	47	19	48	44	1	10	38	22	35	19	18	28	59	6	24	21	19	18	9	29	92	17	45	40	116	78	25	111	65	63	133	99	100	294	29	24	43	18	24	10	22	49	44	90
OTU_537	34	80	54	73	34	37	9	80	53	37	27	38	38	80	52	27	66	42	22	66	68	71	44	12	69	77	29	29	45	42	66	36	35	62	48	64	49	35	25	55	67	38	25	30	32	60	35	50	21
OTU_538	4	21	98	67	37	12	4	10	32	13	6	23	18	22	25	11	24	52	35	32	29	12	34	185	64	44	109	70	40	45	50	143	149	92	236	93	21	22	215	93	48	12	22	16	23	46	11	9	37
OTU_539	60	34	108	713	31	145	475	111	79	166	159	103	151	93	60	165	60	91	93	52	100	16	67	11	88	89	9	23	63	40	3	14	13	120	10	265	35	47	50	58	29	351	97	160	21	35	442	177	50
OTU_540	2	45	36	0	2	67	49	90	39	2	37	32	8	21	23	10	19	19	28	16	14	4	25	15	18	45	27	43	59	245	77	29	37	56	57	208	200	472	54	24	51	15	26	28	38	10	18	38	53
OTU_541	6	13	32	24	7	73	15	42	21	25	110	170	69	68	170	67	109	46	64	91	44	48	112	48	52	67	74	49	26	21	65	37	37	151	72	79	46	22	55	75	65	40	50	53	33	36	22	21	12
OTU_542	5	11	4	0	0	10	7	16	6	12	16	7	2	5	7	5	8	5	14	12	5	9	0	15	15	6	4	7	4	30	21	10	10	24	5	20	17	28	6	12	3	1	7	14	5	9	3	8	7
OTU_543	4	12	32	8	1	14	6	2	100	14	49	13	42	41	22	63	55	17	105	87	43	48	42	74	6	53	9	6	18	2	206	80	16	137	91	1	4	5	19	89	48	17	106	87	41	3	31	111	93
OTU_544	41	126	249	16	1	114	26	236	66	185	209	55	72	80	20	56	79	25	18	46	63	93	61	66	32	84	21	8	36	18	88	22	10	49	22	4	60	29	39	113	192	33	62	60	58	9	77	111	60
OTU_545	0	0	0	0	0	2	54	0	0	0	0	1	0	0	0	0	0	0	1	0	0	0	0	0	1	0	0	0	0	0	0	0	0	0	0	0	0	0	1	0	0	1	3	1	0	0	0	0	0
OTU_546	11	33	0	33	3	6	0	3	12	41	67	1	54	67	2	92	99	16	69	108	96	62	3	108	95	21	109	72	70	68	48	20	56	75	33	14	64	11	14	89	289	4	93	150	44	18	20	58	291
OTU_547	0	62	18	0	5	16	104	12	3	0	0	10	1	57	25	8	19	11	74	2	3	23	63	263	53	43	185	174	60	29	10	521	82	30	88	48	10	53	10	9	48	19	103	17	23	108	2	2	36
OTU_548	18	13	8	20	0	29	6	18	72	52	76	133	174	96	24	224	130	68	91	185	252	74	72	47	92	20	64	110	58	66	16	19	49	24	32	124	205	184	68	40	82	54	146	170	261	435	191	118	21
OTU_549	6	46	15	51	2	12	5	14	21	63	138	6	83	94	9	91	109	7	175	133	39	36	26	73	24	32	15	15	6	15	132	39	22	211	81	20	28	12	14	124	142	7	74	80	45	2	18	45	86
OTU_550	0	0	305	287	67	713	2	98	378	53	0	442	58	9	714	0	6	114	0	0	131	45	191	7	93	30	0	0	8	0	58	0	3	0	0	0	1	1	120	4	0	325	48	68	0	0	0	358	0
OTU_551	1	8	150	2	3	37	44	75	59	8	14	28	0	105	36	22	80	38	29	80	11	5	20	3	6	92	26	7	35	6	166	39	3	78	79	28	24	4	34	7	2	119	102	370	17	105	4	58	90
OTU_552	17	35	2	1	5	10	7	5	2	1	5	5	2	19	6	0	1	8	4	9	4	5	6	3	14	9	3	15	20	89	12	11	23	22	8	22	80	64	45	3	6	5	1	10	26	45	0	4	17
OTU_553	0	155	7	0	0	45	207	139	41	5	0	76	0	26	34	19	25	151	44	34	53	68	27	12	944	19	68	72	26	53	33	31	59	76	70	52	15	108	45	94	65	19	119	148	13	449	0	3	106
OTU_554	0	0	10	1894	0	0	2	0	0	450	0	0	2	0	0	99	0	0	0	0	0	0	1275	0	0	0	0	0	170	0	2	0	0	0	3	0	101	0	2	583	0	0	0	0	0	45	0	0	0
OTU_555	1	3	10	2	0	1	1	5	29	43	43	31	27	30	3	27	22	11	15	23	11	12	1	2	2	0	2	4	5	2	3	2	0	1	0	7	10	0	4	0	7	11	0	1	4	11	31	61	10
OTU_556	14	57	21	0	14	14	9	4	48	0	6	5	1	113	4	5	10	8	8	4	28	13	9	179	364	13	243	275	18	53	151	496	281	85	331	35	16	11	131	56	96	36	608	484	175	622	0	0	26
OTU_557	1	1	16	0	2	288	402	567	29	22	29	26	12	66	33	9	27	22	37	22	10	72	14	0	0	2	0	5	17	0	5	40	0	5	5	11	3	3	18	0	1	8	33	93	64	13	31	20	1105
OTU_558	4	9	22	24	3	40	4	11	27	40	53	23	48	55	30	104	97	29	97	86	96	70	37	110	22	32	32	31	5	3	20	8	14	2	3	26	21	42	25	18	14	21	37	48	25	22	43	91	19
OTU_559	9	27	23	7	3	15	3	21	21	66	111	30	32	44	23	71	69	17	102	132	74	81	24	53	16	31	25	10	9	4	115	38	6	103	54	0	11	7	56	117	229	21	63	57	46	1	104	190	57
OTU_560	0	8	3	0	3	2	3	1	5	0	0	0	0	1	1	1	1	11	5	2	16	19	8	36	28	11	61	82	63	62	40	24	46	17	41	36	41	5	50	14	33	2	1	3	54	20	0	3	63
OTU_561	47	122	28	23	8	16	27	26	13	14	11	14	7	43	20	17	16	13	4	29	5	16	10	10	16	13	9	8	7	6	14	9	13	16	12	19	21	21	10	23	20	16	6	6	59	46	19	20	40
OTU_562	7	4	39	14	0	19	5	12	111	80	107	203	204	105	188	419	222	155	158	103	151	69	89	8	20	46	3	4	21	4	8	8	0	46	1	0	6	3	22	51	26	114	17	68	12	3	170	92	42
OTU_563	5	0	518	2	0	231	28	37	1895	26	228	545	59	223	107	62	117	15	49	22	2	0	9	1	0	5	0	0	0	8	8	2	1	12	8	0	4	2	5	0	0	460	33	94	8	12	43	27	0
OTU_564	38	18	35	72	18	50	12	44	77	209	90	68	329	92	85	82	49	68	89	68	65	39	81	16	114	57	10	22	55	86	49	6	29	106	3	44	96	59	50	55	25	93	27	86	59	27	26	45	27
OTU_565	35	130	42	20	18	21	54	35	46	1	5	23	5	34	40	17	24	59	25	23	48	82	45	72	79	88	165	238	76	97	115	27	59	80	85	51	82	42	278	30	22	29	6	16	199	139	2	10	128
OTU_566	0	1	5	1	1	8	4	1	30	8	18	16	8	26	9	12	20	21	26	57	11	26	23	24	34	7	13	41	23	67	31	6	28	22	23	121	191	120	20	10	18	43	27	40	131	473	25	96	24
OTU_567	3	24	21	16	2	11	18	9	23	8	9	5	4	56	6	11	17	9	3	29	10	8	5	3	42	12	8	10	47	16	16	6	13	6	1	12	14	9	8	4	9	3	4	4	9	21	15	23	15
OTU_568	3	20	16	24	6	21	19	35	16	99	111	13	28	23	14	35	108	19	79	135	49	132	14	35	92	14	23	36	21	76	59	45	69	110	41	5	31	9	11	28	61	15	40	73	45	34	19	13	181
OTU_569	3	2	3	4	0	2	2	9	12	2	8	13	10	16	16	12	14	13	28	19	11	10	79	33	23	51	20	19	6	0	68	43	12	154	41	25	34	17	14	68	38	11	20	16	7	17	11	5	5
OTU_570	31	102	102	91	32	180	130	190	90	127	122	176	110	102	133	109	97	83	75	82	105	59	171	61	25	50	13	8	28	18	34	22	15	79	50	17	42	20	77	84	81	114	30	62	49	26	35	24	24
OTU_571	0	0	31	15	9	0	0	0	9	31	116	114	105	70	144	39	67	323	75	0	2	0	294	0	18	58	1	0	35	12	376	61	28	650	161	1	13	27	118	18	4	107	137	245	2	11	2	89	0
OTU_572	0	4	1	4	0	1	30	10	1	1	0	0	5	6	1	3	1	3	1	1	2	2	1	4	0	0	1	0	5	0	1	3	0	0	0	0	1	0	2	1	0	1	0	3	0	2	0	1	2
OTU_573	0	27	10	7	7	5	85	7	7	3	1	1	2	14	3	3	4	7	9	8	8	1	6	7	11	3	3	3	18	8	13	3	6	1	3	7	4	17	8	18	7	4	1	0	17	31	3	10	16
OTU_574	1	18	91	3	38	130	78	194	128	1	43	188	0	96	161	2	50	153	20	100	4	28	160	3	26	124	9	35	34	170	137	18	266	353	7	14	14	23	147	14	15	258	34	245	12	10	3	18	80
OTU_575	34	68	132	91	21	129	25	63	124	59	65	118	64	94	94	77	48	81	66	50	49	40	71	80	40	41	27	21	26	31	62	23	22	38	14	31	51	33	63	49	53	84	47	46	46	41	24	66	25
OTU_576	15	11	85	56	1	43	6	16	83	88	74	231	206	100	204	336	211	121	83	64	118	79	133	16	28	64	6	6	19	4	17	3	2	26	4	2	8	5	36	21	14	132	40	102	31	2	123	49	66
OTU_577	10	46	66	49	20	37	39	102	24	30	34	60	59	52	60	50	34	73	30	71	54	50	51	90	41	75	99	59	74	38	53	57	56	59	109	35	27	22	48	46	44	67	42	58	12	42	5	21	18
OTU_578	2	60	16	3	2	11	0	4	4	5	8	15	5	19	9	12	25	29	29	42	19	50	51	165	217	18	110	114	44	53	28	26	34	96	65	15	78	31	6	17	41	45	13	24	245	596	34	114	28
OTU_579	41	67	119	72	10	138	87	91	142	139	82	86	69	95	163	91	73	89	142	123	99	59	105	60	22	84	45	16	41	25	173	135	41	103	152	17	74	26	53	61	76	106	47	115	57	48	52	93	81
OTU_580	19	41	21	20	16	9	16	4	46	31	53	57	33	132	62	45	72	65	56	79	40	45	42	42	71	26	27	13	94	147	65	30	47	53	22	47	124	66	18	58	33	37	21	27	53	67	62	104	45
OTU_581	0	7	4	53	23	1	246	66	5	2	18	35	23	15	40	55	129	40	50	169	85	345	34	214	339	32	197	200	13	7	14	35	38	8	61	62	20	9	15	178	104	2	21	57	59	86	3	13	45
OTU_582	11	40	27	23	6	13	9	30	16	8	25	13	10	39	23	20	34	17	13	39	32	41	13	8	27	41	15	24	34	28	33	12	12	18	8	30	27	22	7	6	35	7	4	8	11	31	23	26	10
OTU_583	6	0	12	0	1	77	126	75	20	3	5	9	7	45	45	7	21	65	10	55	8	107	2	0	1	29	2	1	27	7	53	23	6	23	13	24	10	4	39	0	13	29	40	130	40	203	6	18	923
OTU_584	0	0	0	0	0	0	0	0	0	0	3	0	0	0	0	0	0	0	0	0	0	0	0	0	0	0	0	0	0	0	0	1	0	0	0	0	3	0	0	2	1	0	0	0	0	0	0	0	1
OTU_585	2	27	4	1	1	8	1	7	2	2	10	16	3	20	22	6	30	14	58	72	32	62	21	164	188	32	107	182	153	316	21	31	208	149	120	432	526	112	10	98	203	4	18	24	142	231	4	16	19
OTU_586	17	13	24	43	8	10	25	18	7	15	10	4	10	14	2	21	12	7	18	10	8	11	5	7	7	4	2	0	63	29	8	5	4	2	1	10	17	5	1	6	4	6	8	2	65	22	7	26	29
OTU_587	0	0	0	0	0	0	0	0	0	0	0	0	0	4	0	0	1	0	0	0	0	0	1	0	0	0	0	0	0	0	0	0	0	0	0	0	0	0	1	0	0	0	0	0	0	0	0	0	1
OTU_588	0	0	0	0	0	0	0	0	0	0	0	1	1	0	0	0	2	2	0	1	1	0	5	1	0	0	0	0	0	0	0	0	0	1	0	0	0	1	0	8	1	4	0	0	0	0	1	0	0
OTU_589	21	8	7	14	0	10	15	16	17	37	53	8	61	74	11	55	45	17	47	53	120	53	12	65	80	8	19	52	28	14	4	7	8	18	13	14	165	49	47	35	91	129	323	296	142	37	46	49	138
OTU_590	9	6	10	210	34	27	67	29	84	14	8	17	12	4	48	1	9	100	2	2	36	4	26	3	105	31	0	5	2	9	20	4	5	18	10	25	15	41	16	1	0	95	13	25	5	11	54	20	12
OTU_591	35	28	153	78	17	95	88	108	150	31	34	44	37	27	58	20	28	43	28	32	59	58	79	17	11	171	17	10	14	13	27	9	13	12	8	18	12	14	152	79	37	33	14	19	14	4	26	13	16
OTU_592	95	560	7	341	4613	1	13	26	2	0	8	0	3	16	2	12	9	1	3	7	19	0	0	52	7	0	14	10	1	0	0	4	4	0	1	0	1	0	3	1	3	1	2	1	0	0	0	0	0
OTU_593	16	30	26	21	28	25	22	55	37	25	47	102	110	51	58	188	146	36	101	133	49	123	32	301	135	55	51	94	12	8	86	16	29	57	24	44	23	7	38	41	41	28	13	72	38	50	9	21	39
OTU_594	0	11	33	57	5	38	4	11	77	318	276	44	225	87	23	222	134	30	173	94	203	65	93	47	35	82	0	16	26	46	161	32	20	143	33	4	20	3	8	4	19	38	18	20	21	80	94	185	63
OTU_595	5	24	2	20	6	14	0	2	30	12	26	30	6	12	25	13	10	24	17	24	11	3	23	17	18	10	11	32	22	62	17	12	49	15	17	353	219	337	29	71	46	5	2	14	10	42	19	46	0
OTU_596	11	17	11	16	4	18	19	35	7	9	4	1	1	10	5	4	3	13	9	11	10	10	0	3	7	16	3	7	18	14	12	2	9	19	10	33	39	26	57	28	12	12	16	15	16	34	8	12	7
OTU_597	0	0	0	64	0	24	0	1	4	0	0	0	1	1	2	0	0	0	0	0	0	0	0	0	0	0	0	0	0	0	0	0	0	0	0	77	0	0	0	0	0	0	1	0	0	0	0	1	0
OTU_598	70	613	12	338	4167	1	7	27	1	4	9	1	10	8	0	13	1	1	7	1	13	0	0	34	7	0	10	0	1	0	0	9	1	0	0	2	0	0	1	3	1	4	5	4	0	2	0	0	0
OTU_599	4	47	43	9	5	22	34	87	19	8	43	8	17	47	23	28	82	23	61	114	39	266	22	11	85	40	38	75	37	142	71	52	63	163	69	3	41	22	34	44	209	2	22	76	77	62	8	20	203
OTU_600	26	30	39	31	0	61	57	68	91	112	87	94	75	50	29	100	68	94	33	62	112	81	49	19	17	34	6	7	14	3	26	11	2	30	2	1	4	0	15	17	25	108	36	55	46	21	47	36	42
OTU_601	2	9	6	5	17	3	0	6	15	8	20	6	52	12	11	86	136	23	14	78	91	203	11	195	219	70	345	397	11	9	16	56	42	53	53	80	17	5	63	100	76	22	21	84	20	38	4	9	51
OTU_602	0	0	0	0	0	2	39	3	1	0	0	5	0	0	0	0	0	0	0	0	0	0	0	0	0	0	4	0	3	0	0	0	0	0	0	0	1	0	0	3	0	0	0	1	0	0	0	0	10
OTU_603	0	2	5	11	0	10	21	6	3	0	0	2	1	3	18	4	2	6	87	4	9	6	33	4	52	36	155	11	19	5	19	62	31	25	209	2	0	5	93	4	5	0	25	6	13	3	0	0	7
OTU_604	0	0	0	0	0	2	2	1	0	1	2	0	0	0	0	0	1	1	0	0	0	0	0	0	1	0	0	1	2	6	0	1	0	2	1	3	1	1	0	0	0	1	1	0	1	4	1	0	1
OTU_605	5	6	18	158	20	53	74	16	81	22	7	33	12	7	53	5	9	79	5	9	69	5	31	3	97	17	0	6	2	4	13	1	6	12	16	20	23	30	22	1	1	81	13	23	4	7	56	33	8
OTU_606	21	33	3	38	3	39	13	22	10	57	60	17	104	70	12	95	43	23	80	71	117	42	8	65	58	5	15	12	25	12	14	5	4	21	6	3	115	24	36	23	66	44	154	159	88	18	61	50	119
OTU_607	0	6	28	9	1	3	0	3	30	13	61	95	81	30	64	81	104	85	92	109	60	87	167	36	139	204	125	254	81	35	245	132	199	253	285	172	195	42	21	79	116	218	41	77	107	233	92	63	24
OTU_608	0	4	16	8	3	19	0	5	26	15	20	37	14	14	30	26	24	21	20	38	18	20	61	38	40	39	19	33	9	3	32	19	46	75	21	50	21	12	30	36	46	47	13	17	6	21	12	30	10
OTU_609	1	0	1	2	0	1	5	5	5	0	6	6	1	2	11	0	2	1	2	0	12	0	2	5	8	0	1	3	0	0	0	0	0	0	0	0	0	4	14	1	1	9	0	9	0	0	0	3	0
OTU_610	0	0	0	0	0	2	1	2	0	0	0	0	0	0	0	0	0	0	0	0	0	0	0	0	0	0	0	0	0	0	0	0	0	0	0	0	0	0	1	0	0	0	0	0	0	0	0	0	1
OTU_611	16	0	38	17	2	3	2	7	2	52	0	33	0	8	44	0	1	112	16	12	96	19	569	115	22	320	63	7	104	10	104	413	36	125	441	41	180	3	89	140	0	121	151	50	263	5	31	33	36
OTU_612	2	10	16	12	2	10	7	3	15	17	42	11	42	59	38	86	104	24	127	101	46	24	86	124	18	23	26	18	32	7	35	20	20	59	39	5	57	38	26	38	53	79	73	103	87	49	33	119	82
OTU_613	12	27	16	23	10	61	2	15	23	46	63	47	28	28	33	14	18	21	28	19	16	21	21	22	3	15	12	7	21	13	30	27	15	26	14	37	15	13	93	55	61	21	36	46	14	6	3	22	16
OTU_614	14	15	36	69	2	34	83	45	63	72	97	37	212	93	65	235	156	140	151	176	122	83	302	106	65	182	70	7	10	5	15	30	17	4	8	1	5	0	5	8	8	15	55	41	97	85	5	14	10
OTU_615	5	10	5	2	0	4	9	6	3	3	11	5	0	19	17	7	9	18	16	32	4	21	9	8	16	19	60	102	25	118	28	23	61	55	41	32	36	21	12	5	13	27	7	19	73	30	7	4	18
OTU_616	17	44	17	16	2	14	55	5	5	12	12	6	10	75	13	10	19	17	22	9	11	10	25	11	10	12	11	7	45	67	4	0	5	12	11	10	92	82	20	18	15	16	15	9	50	60	31	34	24
OTU_617	6	4	3	5	1	11	13	0	26	11	25	22	20	31	34	36	20	34	56	24	24	16	12	13	7	5	5	3	5	11	14	5	6	29	9	19	25	12	42	21	23	5	7	10	2	12	3	9	6
OTU_618	0	2	26	5	0	31	2	13	32	14	96	51	21	28	75	0	28	78	3	19	3	12	78	0	11	15	0	6	1	4	22	0	43	36	4	70	7	103	22	0	5	39	0	28	0	110	0	55	0
OTU_619	4	0	3	35	1	8	8	2	8	0	0	4	3	1	3	10	4	3	1	2	0	1	5	1	4	1	1	0	0	0	6	0	0	2	0	0	0	0	1	2	1	11	2	7	19	1	47	30	1
OTU_620	15	74	87	246	41	51	2	27	51	40	38	53	58	44	70	48	38	206	75	49	123	71	271	40	52	15	20	37	16	28	4	0	7	11	2	56	17	37	31	8	1	9	8	5	1	9	15	11	6
OTU_621	0	0	0	0	0	0	0	1	0	0	0	0	0	0	0	0	0	0	0	0	0	0	0	0	0	0	0	0	0	0	0	0	0	0	0	0	0	0	0	0	0	0	0	0	0	0	0	0	0
OTU_622	10	14	0	16	1	33	14	17	10	47	40	10	89	49	17	103	113	13	215	207	86	45	4	19	21	8	10	3	8	0	6	21	15	22	16	16	10	2	6	20	22	6	38	68	82	16	57	54	51
OTU_623	0	15	2	11	2	0	0	2	0	0	0	6	4	5	8	2	3	3	1	1	5	1	2	9	8	1	11	47	40	89	1	0	36	0	12	157	100	80	3	12	8	3	0	3	36	274	0	2	1
OTU_624	16	65	66	50	11	56	30	64	35	37	30	44	26	54	74	51	53	41	76	46	37	47	73	60	103	50	53	53	130	65	94	16	44	62	54	92	155	39	48	81	64	54	20	26	82	46	67	64	37
OTU_625	10	7	3	8	6	11	2	6	11	11	36	48	62	44	39	66	60	47	95	90	84	62	94	106	172	52	124	220	92	55	103	75	167	126	80	307	198	148	9	96	130	43	22	29	39	100	56	73	38
OTU_626	5	53	0	37	8	1	0	3	4	0	42	8	7	23	16	29	7	31	4	19	14	15	2	6	3	17	0	13	0	1	7	5	2	3	0	7	15	0	47	1	0	6	5	24	0	0	2	4	102
OTU_627	0	3	36	0	0	31	7	26	29	3	21	20	11	6	27	0	2	54	11	3	36	66	77	14	8	142	5	0	0	2	14	3	0	0	0	0	0	0	88	63	43	85	5	34	1	0	22	11	12
OTU_628	0	10	1	0	8	19	6	4	7	2	1	22	0	2	23	8	49	130	47	27	37	39	83	849	28	24	743	361	27	3	13	117	82	33	18	16	2	45	3	15	20	8	30	13	3	16	0	0	27
OTU_629	11	11	36	52	5	41	24	43	35	69	73	22	81	72	19	65	49	13	22	19	17	12	9	20	6	6	3	2	4	3	2	1	0	0	0	2	1	3	1	2	1	15	13	21	16	21	11	34	20
OTU_630	0	0	0	0	0	6	5	2	3	0	13	2	0	4	83	0	0	2	0	3	0	4	4	3	12	1	0	8	6	6	3	3	5	3	0	1	0	3	2	0	3	2	9	0	6	0	0	0	40
OTU_631	10	25	18	4	10	7	3	6	14	0	3	35	3	14	22	7	25	29	4	52	17	84	25	4	51	61	22	218	126	436	102	55	434	39	128	296	25	54	130	11	38	7	6	26	5	4	0	1	8
OTU_632	16	12	10	10	2	12	13	4	12	4	4	11	4	23	6	3	6	20	15	9	13	7	6	13	9	8	3	5	20	6	12	5	2	15	9	15	9	6	13	10	16	6	2	2	15	20	8	9	4
OTU_633	0	8	4	0	0	14	7	19	2	0	1	2	0	2	6	1	0	16	16	0	16	3	9	85	1	2	43	2	7	6	5	52	12	32	45	0	0	1	57	3	3	1	42	13	20	7	0	2	301
OTU_634	0	14	1	49	4	0	0	0	5	16	26	1	3	50	33	10	3	33	9	9	6	0	52	0	21	13	1	1	0	0	5	2	8	3	4	12	5	0	18	0	2	20	2	4	2	2	1	1	8
OTU_635	0	0	0	0	0	1	21	0	0	0	0	7	0	0	0	0	0	0	0	0	0	0	0	1	0	0	7	0	2	0	0	0	0	0	0	0	0	0	0	2	0	0	0	0	0	0	0	0	2
OTU_636	14	46	57	2	0	235	211	123	70	53	65	111	11	29	77	47	51	33	16	13	41	32	47	22	6	104	5	9	13	10	17	12	12	13	2	78	50	122	68	81	69	64	43	65	9	4	30	30	50
OTU_637	8	37	30	21	12	4	12	7	26	7	54	76	57	81	19	66	59	69	27	54	42	48	38	26	48	79	23	23	55	34	45	18	26	35	32	64	54	30	14	22	23	53	29	29	24	46	40	47	26
OTU_638	3	52	24	8	1	5	7	5	8	5	15	3	4	16	18	10	9	11	31	59	8	35	18	39	61	41	132	167	29	41	99	119	32	283	283	7	27	20	49	38	69	6	41	62	46	55	14	12	27
OTU_639	0	0	0	0	0	0	0	0	0	0	0	0	2	0	4	0	0	0	0	1	0	0	0	0	0	2	0	0	0	0	0	1	0	0	0	0	0	4	3	2	12	0	0	0	0	0	11	1	0
OTU_640	29	36	26	124	11	59	53	38	36	138	174	100	162	122	35	158	118	29	121	107	44	36	21	1	10	5	3	6	10	12	6	4	6	28	2	46	21	53	49	11	23	104	126	115	10	2	173	150	26
OTU_641	7	1	98	15	1	213	28	400	195	459	16	113	74	92	97	77	80	65	51	90	67	85	52	8	1	28	16	3	8	1	160	17	1	89	15	21	4	4	14	2	2	86	69	39	82	7	57	78	112
OTU_642	1	8	6	1	4	25	8	22	8	12	12	0	0	7	14	22	14	11	23	34	6	14	10	6	12	5	7	3	6	5	4	4	7	33	17	0	2	0	8	19	30	13	15	11	10	2	6	0	31
OTU_643	6	3	0	1	2	3	2	7	3	10	14	0	18	3	0	16	1	0	4	6	8	6	0	3	29	0	2	11	3	19	0	0	1	0	0	2	15	10	0	4	3	0	0	2	7	9	0	1	0
OTU_644	10	30	40	17	0	40	11	41	15	40	78	31	37	56	43	28	36	13	39	38	28	27	28	102	61	49	43	64	98	149	159	106	65	238	108	73	136	102	66	115	94	24	32	59	89	43	19	32	31
OTU_645	12	34	10	61	6	51	29	19	36	11	26	64	37	16	17	41	24	20	22	23	41	28	19	12	44	17	11	33	8	28	5	4	14	8	1	79	48	75	13	5	54	29	9	14	8	13	13	9	16
OTU_646	24	29	42	30	12	61	13	41	84	53	71	111	42	39	99	29	12	87	7	27	14	15	51	5	6	21	7	1	7	3	8	5	6	20	6	22	4	4	86	46	29	54	18	18	8	2	13	17	5
OTU_647	0	0	0	0	1	0	0	0	0	1	0	0	0	0	0	2	0	0	0	0	0	0	0	0	0	0	0	0	1	0	0	0	0	0	0	1	0	0	0	0	0	0	0	0	0	2	0	0	0
OTU_648	1	11	7	7	4	23	4	24	18	24	24	15	21	24	45	18	20	28	36	23	35	32	57	157	92	72	74	98	67	174	76	52	64	103	65	20	95	88	54	148	94	62	33	55	166	181	33	45	45
OTU_649	0	0	0	0	0	0	0	0	0	0	0	0	0	0	0	0	0	0	0	0	0	0	0	0	0	0	0	0	0	0	0	0	0	0	0	0	0	0	0	0	0	0	0	0	0	0	0	0	0
OTU_650	0	0	0	0	0	0	0	0	3	0	0	0	0	2	2	0	0	1	0	0	0	0	0	0	5	0	2	4	34	59	0	0	5	0	0	4	5	2	0	0	0	0	0	0	0	0	0	0	0
OTU_651	61	98	96	64	6	24	28	84	22	187	193	29	120	70	67	128	120	7	88	72	96	47	14	77	52	71	55	21	59	32	53	50	17	181	34	15	48	30	28	109	105	15	98	106	103	8	14	30	43
OTU_652	0	6	1	0	3	3	0	10	0	0	1	0	0	1	0	0	0	1	8	34	0	3	1	22	50	10	49	10	0	2	81	20	21	7	11	16	1	1	0	3	2	4	1	9	12	5	0	0	250
OTU_653	5	11	4	20	1	1	13	0	10	72	148	24	109	81	21	168	118	16	59	69	87	46	6	24	26	6	11	9	11	9	9	4	4	2	2	2	9	12	5	8	18	18	77	85	31	7	5	13	61
OTU_654	5	5	100	0	0	338	40	213	273	81	67	229	26	54	136	45	49	81	18	31	52	74	154	30	1	161	2	3	2	2	11	1	0	1	2	0	1	0	68	34	21	48	11	17	4	0	20	1	23
OTU_655	9	12	175	2	1	125	18	98	195	24	53	183	22	49	254	22	13	169	52	16	73	65	139	13	1	142	7	1	5	1	17	5	3	1	0	0	0	0	26	38	13	39	5	11	2	0	27	48	31
OTU_656	7	54	8	4	8	4	4	1	7	0	2	5	1	14	4	1	4	16	16	3	8	8	15	35	26	15	40	83	40	139	16	26	81	5	33	279	121	174	56	17	55	6	9	20	68	91	8	11	81
OTU_657	20	325	25	178	73	15	1	39	44	1	40	34	19	81	29	39	29	110	15	60	22	56	33	2	40	21	6	85	2	46	19	2	44	16	23	34	14	25	82	0	8	39	18	45	1	10	1	2	12
OTU_658	35	19	81	15	0	231	63	164	68	172	158	132	83	45	61	121	85	34	25	26	65	65	78	4	4	119	4	3	29	3	38	19	1	26	4	4	14	9	55	81	71	48	34	47	7	0	134	97	52
OTU_659	23	15	142	0	7	105	9	48	91	53	159	214	47	50	67	68	85	65	12	25	65	102	81	56	7	222	21	1	29	0	23	8	2	15	9	3	0	6	181	52	36	88	34	79	19	16	12	2	59
OTU_660	9	52	40	46	19	69	3	28	44	35	65	91	45	59	99	58	53	62	57	43	56	40	49	97	55	25	37	31	29	44	38	20	18	33	9	16	40	29	99	63	36	91	36	80	40	47	36	63	47
OTU_661	27	109	148	40	8	28	26	169	77	48	21	22	37	104	55	39	83	33	14	65	29	48	36	8	29	76	14	7	43	21	75	18	18	30	12	12	59	15	35	52	49	31	17	11	41	11	74	48	18
OTU_662	6	9	9	3	0	34	20	11	9	0	9	12	11	21	19	14	20	46	8	19	41	36	52	33	25	48	18	36	109	164	30	8	64	21	27	85	58	50	71	31	31	44	15	19	44	34	6	5	25
OTU_663	0	0	0	1	0	4	3	1	2	9	2	0	1	5	9	0	2	13	0	1	5	3	11	1	1	32	6	6	6	3	13	2	1	5	3	3	18	0	9	34	8	11	12	10	9	2	10	5	1
OTU_664	0	0	151	4	4	120	4	16	2031	23	31	267	548	285	119	60	270	119	1	392	12	3	54	1	2	16	0	0	3	5	3	0	0	1	0	0	0	1	9	0	0	58	0	3	6	12	11	7	4
OTU_665	18	21	11	20	1	5	13	4	9	57	74	7	120	72	19	113	134	5	80	124	107	44	10	53	48	14	27	27	20	18	27	26	24	203	92	14	76	51	6	19	57	3	83	72	55	15	30	50	191
OTU_666	1	54	0	2	1	0	2	1	0	0	20	0	1	7	0	4	3	1	0	5	1	13	0	0	4	2	3	6	4	6	1	4	27	0	19	11	0	2	7	9	7	1	3	5	0	5	0	0	0
OTU_667	19	43	26	22	6	27	18	51	12	41	6	12	14	52	33	15	44	18	16	25	18	23	6	16	20	44	3	5	47	24	13	0	8	8	9	18	27	16	24	48	19	13	3	5	17	18	38	28	0
OTU_668	1	0	1	0	2	0	0	0	0	1	1	0	0	0	0	0	1	0	3	0	2	1	1	0	0	5	0	0	3	0	0	0	0	0	0	0	0	0	1	1	0	0	3	0	2	0	0	3	0
OTU_669	0	0	0	0	0	0	3	0	0	0	0	0	0	1	0	0	0	1	0	0	1	0	0	0	0	0	0	2	1	6	0	0	0	0	0	3	0	0	0	0	0	0	0	0	1	0	0	1	0
OTU_670	1	0	1	3	0	2	13	10	0	0	0	0	1	0	0	0	0	0	0	0	2	0	0	0	0	0	0	0	0	0	0	0	0	0	0	0	0	0	2	0	0	0	2	0	0	0	0	0	1
OTU_671	1	0	1	0	0	1	16	1	3	7	14	1	8	3	4	14	8	3	11	19	14	8	3	7	2	1	4	2	0	0	5	7	0	0	2	0	0	0	3	1	0	0	20	11	6	0	2	3	26
OTU_672	1	0	9	7	2	20	12	7	59	68	77	91	104	116	34	90	105	44	49	54	38	34	12	13	6	5	8	2	7	3	8	4	2	5	6	0	3	2	12	3	3	43	41	37	19	20	46	57	19
OTU_673	0	100	5	0	0	45	173	102	19	7	0	43	0	8	31	22	21	105	47	30	39	49	23	14	610	19	61	43	15	43	27	16	37	50	70	41	7	49	27	56	44	20	85	93	27	302	0	3	87
OTU_674	0	0	0	0	0	0	0	0	0	0	0	0	0	2	0	2	0	0	0	0	0	0	0	0	0	0	0	0	0	0	0	0	0	0	0	0	0	0	0	0	0	0	0	0	0	0	0	0	0
OTU_675	6	16	60	8	1	11	4	9	17	128	204	33	67	58	17	61	58	14	59	55	32	31	34	34	12	72	16	4	58	19	380	154	12	104	51	0	2	2	29	34	29	18	48	83	23	1	23	26	70
OTU_676	0	0	0	0	0	0	12	0	0	0	1	3	0	0	0	0	0	0	0	0	0	0	0	0	0	0	1	0	6	0	0	0	2	0	0	0	0	0	0	3	0	0	0	2	1	0	0	0	3
OTU_677	1	11	0	0	0	0	0	0	0	0	0	1	1	0	2	0	0	0	0	0	1	1	0	1	2	0	0	2	2	12	0	0	3	0	1	86	139	79	0	1	3	0	0	0	2	40	0	2	0
OTU_678	0	0	0	0	0	1	0	0	0	0	2	0	0	1	0	0	1	0	1	0	1	0	0	0	0	0	0	1	0	0	0	0	0	0	1	0	0	0	0	0	0	0	0	0	0	0	0	0	0
OTU_679	6	2	20	24	0	40	9	66	23	29	13	25	51	17	28	17	19	32	13	41	6	1	30	11	3	28	16	0	20	5	2	3	1	10	0	13	16	5	30	7	11	22	43	30	15	6	20	27	36
OTU_680	5	2	149	2	0	71	46	160	361	11	49	64	81	90	34	35	73	17	26	70	9	12	53	2	1	84	2	3	26	5	198	23	25	215	90	14	33	8	20	1	4	241	36	160	222	95	217	127	104
OTU_681	0	117	8	0	3	36	157	83	18	2	0	42	0	5	41	21	21	85	37	36	41	51	29	12	578	18	53	49	15	23	45	13	58	53	44	40	7	55	27	57	43	20	73	94	16	325	0	4	102
OTU_682	23	53	63	73	14	63	115	81	18	109	99	8	26	73	20	15	33	23	47	44	35	35	8	96	13	14	16	13	10	12	28	17	14	4	11	59	44	162	38	49	72	11	52	62	12	6	31	52	44
OTU_683	4	7	5	107	5	2	62	15	1	32	41	2	172	123	6	120	143	2	35	46	32	19	10	40	30	6	24	36	16	7	3	4	7	3	0	16	19	10	2	12	10	2	38	78	15	10	68	141	33
OTU_684	0	1	1	0	0	43	0	5	98	6	15	2	15	6	7	0	0	5	3	0	4	2	3	0	1	1	1	0	2	0	1	1	2	7	3	0	4	2	6	5	6	6	2	6	0	0	4	5	0
OTU_685	0	0	0	0	0	0	0	0	0	0	0	0	0	0	0	1	0	0	2	4	1	2	0	0	1	1	2	0	0	0	0	0	0	0	1	4	0	2	0	0	0	3	0	1	0	1	2	1	0
OTU_686	0	3	15	0	0	15	69	8	5	7	22	10	2	10	18	15	13	3	22	17	0	0	40	3	0	23	2	2	25	1	184	126	6	38	17	2	9	0	8	15	7	1	23	26	94	5	4	1	43
OTU_687	3	27	7	6	5	4	23	3	6	7	10	8	6	31	33	19	32	13	14	31	17	22	15	11	25	14	5	9	8	8	12	3	19	15	7	7	19	9	2	12	16	15	2	6	16	18	4	17	5
OTU_688	6	14	9	4	6	3	11	5	5	0	1	9	0	11	12	2	2	16	3	9	28	13	10	36	34	61	43	105	211	152	66	51	132	116	83	274	102	152	153	28	75	9	10	5	38	22	4	2	37
OTU_689	14	84	12	38	6	31	4	17	45	64	112	79	96	92	25	73	81	37	44	124	81	62	15	42	46	33	22	19	25	23	27	24	12	23	15	12	33	14	59	65	125	77	85	143	31	7	25	70	76
OTU_690	15	58	35	0	8	50	20	46	48	22	61	23	7	46	8	13	39	20	18	72	8	52	15	29	68	17	8	35	19	68	34	14	84	127	28	6	139	77	62	33	177	113	47	87	50	61	0	5	20
OTU_691	1	0	3	2	2	0	1	4	0	0	0	0	0	2	0	0	0	2	0	0	0	0	0	0	0	0	0	1	0	0	0	0	0	0	0	0	1	0	0	0	0	0	9	18	9	0	1	0	0
OTU_692	1	3	9	0	2	874	162	608	24	54	25	3	20	17	9	7	10	7	7	4	4	3	9	3	0	4	0	0	3	0	1940	154	8	19	7	0	14	2	140	145	32	29	11	3	23	0	17	8	3
OTU_693	3	12	1	1	11	1	0	7	13	1	34	4	37	11	8	61	114	11	13	66	48	153	26	144	157	44	216	306	8	5	10	48	19	34	59	69	12	0	44	66	56	13	16	43	18	36	4	12	47
OTU_694	1	17	13	66	11	22	14	19	25	108	115	35	64	23	19	24	50	8	21	68	39	197	22	56	48	24	6	9	6	33	41	5	5	68	3	32	54	78	22	142	208	34	22	53	42	43	5	37	34
OTU_695	1	1	26	13	3	63	4	62	18	11	26	27	37	43	12	12	13	16	5	16	18	4	40	0	2	21	0	2	13	8	14	3	1	15	8	19	16	0	25	1	4	66	32	25	33	4	39	39	29
OTU_696	0	0	0	0	0	0	0	0	0	0	0	0	0	0	0	0	0	0	0	0	0	0	0	0	0	0	0	0	0	0	0	0	0	0	0	0	0	0	0	0	0	0	0	0	0	0	0	0	0
OTU_697	0	5	1	0	0	0	44	1	7	0	2	3	1	4	0	1	0	2	1	0	0	0	3	1	1	1	0	0	0	0	0	0	1	0	0	0	1	0	2	0	1	0	0	0	0	0	0	0	0
OTU_698	0	6	0	3	1	0	0	4	0	12	55	9	33	41	3	66	55	17	40	71	86	36	9	56	56	9	26	5	12	11	13	6	2	26	3	1	12	2	10	2	13	29	81	98	37	15	8	46	61
OTU_699	1	9	5	1	0	25	0	8	6	3	6	15	4	6	10	7	6	11	6	7	5	6	6	26	49	16	17	45	53	89	14	10	28	10	29	2	13	18	12	17	39	16	5	11	8	8	3	7	15
OTU_700	9	272	37	15	35	29	7	36	62	0	20	37	8	55	50	6	24	16	5	36	4	38	49	2	32	52	20	85	31	294	40	41	187	47	72	171	96	110	99	15	19	97	27	44	22	46	10	2	21
OTU_701	4	17	17	17	5	20	2	8	97	8	41	27	27	82	24	48	64	162	44	56	56	22	73	14	88	91	24	104	8	4	25	11	44	19	12	11	26	3	179	0	6	66	42	84	7	13	10	2	183
OTU_702	0	0	19	0	0	2	0	2	37	0	39	2	1	35	11	40	4	45	6	9	4	0	190	0	6	77	4	10	5	19	141	8	33	514	10	11	68	36	114	19	56	172	4	0	75	40	1405	168	8
OTU_703	0	4	2	26	25	0	193	38	6	0	23	19	12	17	25	59	98	44	45	150	87	263	32	175	289	32	152	208	10	3	1	37	18	6	41	60	22	7	26	159	94	4	19	32	28	57	3	12	39
OTU_704	14	60	25	33	14	3	5	1	16	16	37	15	18	81	47	38	27	11	37	24	28	18	54	56	36	21	10	7	46	34	12	11	17	21	11	27	66	48	14	38	37	14	10	20	79	109	26	28	21
OTU_705	0	0	1	0	2	0	1	2	1	0	3	0	4	1	3	3	1	4	0	1	0	0	1	2	4	1	0	1	1	2	2	0	0	1	0	1	0	1	1	2	0	0	1	0	0	0	2	1	0
OTU_706	9	8	11	4	1	11	0	8	17	52	62	25	25	72	8	80	64	9	155	223	17	10	5	6	20	11	16	19	19	11	14	32	11	22	18	10	37	19	10	18	45	23	62	91	114	37	32	50	103
OTU_707	21	19	2	30	1	25	8	33	19	59	61	16	131	68	17	102	69	15	92	110	145	35	7	52	49	1	12	16	16	12	6	6	4	5	8	5	79	29	10	24	73	9	114	98	41	16	66	47	133
OTU_708	31	54	35	7	3	49	12	59	50	71	90	25	12	27	91	54	56	50	50	41	37	25	29	35	13	61	17	4	21	7	138	46	15	305	118	3	17	5	59	112	162	43	72	64	38	1	29	36	40
OTU_709	0	0	1047	39	0	0	0	3	1	1175	1	1	385	0	0	0	0	3	0	0	0	1	1	0	0	166	0	0	96	0	0	0	0	0	1	10	1	0	12	1	0	729	5	0	573	0	1	0	0
OTU_710	1	1	7	1	2	4	3	2	6	2	17	19	18	30	35	39	57	13	32	69	19	70	34	9	100	78	53	48	27	20	63	22	77	63	41	26	21	13	8	20	28	26	17	21	26	32	22	43	4
OTU_711	8	31	0	1	1	1	0	0	2	0	0	0	0	3	0	0	2	0	0	0	1	1	0	3	3	1	2	19	24	57	0	1	6	2	2	29	62	38	7	4	13	1	0	6	41	20	0	5	4
OTU_712	3	2	20	160	19	26	61	15	60	14	22	13	26	12	45	2	2	82	5	6	35	2	19	5	89	17	0	2	6	1	9	0	5	15	5	17	13	24	17	5	0	60	8	34	6	9	76	25	4
OTU_713	2	0	56	2	0	31	23	50	233	2	32	50	29	63	46	38	55	28	26	69	21	65	62	0	1	87	11	4	18	4	276	51	35	306	132	5	9	6	29	5	4	104	34	56	73	19	48	46	113
OTU_714	25	28	20	2	30	29	0	9	21	0	4	5	8	21	7	10	6	24	6	12	17	23	23	4	29	65	13	30	32	94	58	33	56	76	89	93	58	58	229	38	28	26	13	26	19	25	11	26	79
OTU_715	19	56	42	57	4	87	17	33	33	32	22	24	39	36	74	39	19	47	55	33	38	26	29	47	19	18	20	10	12	8	11	9	8	9	8	10	27	7	36	21	20	18	17	40	12	18	32	53	26
OTU_716	10	32	21	210	15	33	131	46	19	122	93	37	171	106	50	192	108	29	149	117	113	101	25	17	29	11	20	4	13	3	16	5	6	21	10	2	11	8	22	40	20	17	43	64	23	6	77	81	29
OTU_717	0	3	2	1	0	3	7	0	6	0	0	1	0	1	14	0	3	6	2	5	0	25	2	0	12	1	2	18	10	8	0	15	10	20	3	3	0	7	4	7	6	1	3	0	0	5	0	0	12
OTU_718	1	3	1	25	20	0	163	43	2	0	13	8	23	11	17	43	98	32	50	126	79	244	28	133	267	29	159	174	2	1	4	27	15	10	26	47	14	1	28	149	72	3	8	43	45	42	3	5	34
OTU_719	0	9	17	14	1	59	1	3	17	1	16	40	6	29	61	11	14	14	19	20	2	2	14	0	23	30	8	7	7	57	10	0	22	17	2	213	75	1380	54	31	32	9	6	56	0	18	0	15	9
OTU_720	1	14	3	6	2	22	25	24	27	5	33	126	68	43	40	113	98	33	82	72	46	36	23	68	81	30	49	65	14	22	30	9	34	33	21	66	36	27	13	34	36	15	21	20	37	98	18	17	30
OTU_721	6	28	6	43	5	40	10	7	27	10	28	34	29	22	13	21	10	12	16	16	18	6	12	16	33	12	4	13	4	27	5	1	6	0	4	42	34	29	7	11	46	6	6	18	0	11	2	3	6
OTU_722	15	19	95	2	0	197	69	182	76	63	83	86	18	39	49	22	31	39	17	17	38	40	40	38	15	57	16	3	3	2	17	7	3	8	3	2	5	6	59	51	31	48	39	61	5	19	64	60	36
OTU_723	18	34	63	22	0	31	14	81	51	21	21	13	20	113	29	35	48	33	12	58	34	21	41	15	26	72	20	10	39	26	20	6	24	29	10	73	35	20	51	63	30	17	10	17	22	24	36	38	6
OTU_724	14	35	105	43	6	97	88	98	103	134	38	41	46	57	99	79	67	149	92	54	69	44	303	47	47	207	33	33	28	23	123	35	20	149	56	41	44	39	255	150	42	197	64	59	99	34	71	35	33
OTU_725	4	176	2	3	12	1	4	4	2	0	1	2	3	17	9	3	9	6	11	9	14	22	3	50	53	21	75	91	65	52	27	26	56	34	26	148	119	91	6	26	31	6	6	9	77	68	9	1	27
OTU_726	5	14	69	20	0	68	0	23	38	161	203	55	66	43	39	51	52	56	26	39	36	42	56	5	5	145	2	1	3	0	83	16	3	9	2	1	0	0	49	37	75	67	45	52	15	4	131	58	20
OTU_727	2	11	7	17	6	9	74	20	6	5	8	25	25	14	40	50	46	37	52	57	50	43	46	52	126	45	103	178	66	47	80	64	141	102	99	304	134	54	12	119	133	13	17	18	24	57	37	19	9
OTU_728	1	5	4	8	16	3	0	4	11	5	14	7	28	10	9	41	155	16	16	38	65	156	10	132	137	49	221	305	5	13	13	36	25	46	34	39	10	0	31	72	35	16	18	48	13	29	1	4	29
OTU_729	7	13	15	4	1	12	35	12	7	4	3	8	3	5	0	0	4	11	0	0	4	4	50	41	5	9	1	2	4	31	11	1	20	7	4	1366	495	920	34	87	185	5	4	7	6	0	2	2	0
OTU_730	0	0	0	0	0	2	5	0	3	0	3	4	0	0	0	0	0	0	0	0	0	0	0	0	0	5	0	0	0	0	0	0	1	0	2	0	0	0	0	0	0	0	3	0	0	0	4	12	1
OTU_731	7	27	4	9	4	16	14	58	6	2	4	13	1	14	28	1	3	25	4	4	5	10	33	3	14	25	11	10	30	13	28	11	6	16	10	31	31	48	19	7	10	16	41	43	17	20	1	0	18
OTU_732	6	180	13	106	24	7	24	14	7	6	21	10	5	26	18	13	25	89	6	40	27	56	17	5	8	24	3	50	9	6	14	9	143	10	47	58	6	6	110	8	6	14	40	26	7	7	3	1	23
OTU_733	1	5	13	10	8	4	0	0	40	36	81	89	67	48	64	48	77	232	54	86	45	41	46	5	16	24	7	14	13	22	47	8	13	62	18	19	48	32	23	16	31	57	20	50	18	70	37	32	15
OTU_734	2	0	30	2	0	7	0	0	163	55	75	187	76	53	18	45	40	81	10	18	22	18	237	22	9	176	8	2	2	4	129	21	2	142	52	0	3	1	21	0	3	662	42	96	132	10	364	144	3
OTU_735	11	37	16	31	2	25	0	8	34	77	44	9	30	43	17	28	41	6	30	29	42	30	8	32	8	4	7	5	7	7	7	5	6	5	3	25	30	56	7	20	59	10	31	67	19	21	13	80	44
OTU_736	27	36	62	48	17	62	25	56	45	50	38	34	43	32	54	19	34	38	18	15	22	23	63	15	15	106	16	13	22	13	23	9	19	29	24	89	53	33	83	74	81	71	44	23	18	6	14	8	7
OTU_737	15	10	122	12	1	64	7	74	66	173	116	98	58	67	92	32	53	49	21	27	42	15	46	23	2	48	7	0	6	6	147	62	8	70	27	0	3	0	29	57	125	87	67	71	15	1	199	94	12
OTU_738	2	0	10	1	3	15	0	0	23	68	103	7	36	35	14	93	94	11	85	124	29	51	12	2	9	7	2	6	4	1	34	4	4	29	10	3	1	0	9	1	0	41	31	42	22	80	12	41	78
OTU_739	2	0	101	391	94	152	220	72	229	74	97	147	11	8	95	0	51	169	40	46	39	5	77	1	128	21	0	1	0	0	18	0	0	9	0	0	1	0	63	5	18	8	1	81	0	0	2	65	0
OTU_740	39	43	47	47	2	54	30	48	75	62	63	26	83	60	10	77	49	25	36	47	74	37	16	31	32	38	30	17	52	20	47	36	27	101	74	8	79	19	10	19	78	53	68	67	100	20	85	68	81
OTU_741	21	0	3	1018	14	0	0	0	0	40	2	0	982	0	0	458	8	2	6	0	869	13	0	10	455	0	0	1	5	0	0	0	0	0	0	0	0	1	0	0	0	0	0	0	0	0	14	0	3
OTU_742	0	1	5	2	0	6	12	0	1	3	1	4	3	7	4	5	1	7	5	1	8	2	4	3	0	5	1	0	0	0	1	0	1	0	0	0	0	0	2	0	4	4	3	1	2	2	1	2	2
OTU_743	0	0	0	0	0	0	0	0	0	0	0	0	0	0	0	0	0	0	0	0	0	0	0	0	0	0	0	0	0	0	0	0	0	0	0	0	0	0	0	1	0	0	0	1	0	0	0	0	0
OTU_744	3	8	6	13	6	12	1	2	8	4	17	44	17	81	60	27	37	12	53	39	24	17	13	25	19	13	8	2	17	11	7	8	13	16	7	18	13	11	11	20	17	17	7	5	14	22	37	30	18
OTU_745	15	35	34	16	15	54	7	33	32	68	47	55	44	37	32	47	38	41	62	65	65	48	75	191	88	42	49	77	37	128	45	16	52	41	26	42	67	422	10	46	35	33	11	25	116	486	22	25	49
OTU_746	0	5	31	0	0	23	25	26	3	0	3	2	0	43	9	4	10	15	9	13	1	20	32	0	31	31	16	49	152	246	50	33	130	128	98	24	28	44	45	6	19	90	43	97	8	21	0	1	7
OTU_747	10	19	39	32	1	26	6	11	53	73	73	36	88	58	51	103	90	54	72	98	67	78	32	33	29	22	11	17	28	9	42	18	15	34	32	55	75	84	22	32	45	17	30	38	15	10	53	81	32
OTU_748	9	20	22	15	1	28	4	31	65	63	158	75	104	147	49	159	148	44	93	126	74	63	24	62	20	30	31	12	31	9	56	30	12	58	38	12	74	18	47	21	73	85	91	139	37	11	39	77	57
OTU_749	21	17	4	2	2	7	10	25	0	56	60	4	54	60	5	97	148	2	60	68	107	60	9	123	34	6	30	13	15	8	22	43	16	60	23	7	40	39	2	30	62	7	59	85	50	13	22	82	91
OTU_750	10	51	109	141	22	146	28	73	54	51	50	29	27	63	34	43	34	40	29	28	34	34	9	44	12	14	20	6	7	8	13	6	3	17	16	3	9	6	11	4	11	42	26	31	9	33	17	64	16
OTU_751	40	27	51	103	2	111	50	81	49	77	57	183	87	151	116	89	58	164	134	82	94	62	180	120	51	71	20	25	26	11	25	18	25	48	14	40	39	27	95	86	46	229	212	92	38	25	58	62	30
OTU_752	4	22	2	0	10	10	2	7	15	0	7	7	10	4	0	5	11	16	14	21	12	28	13	16	229	17	55	317	16	99	20	12	132	23	38	40	7	13	6	24	88	2	2	9	27	39	0	0	0
OTU_753	1	6	0	2	8	2	0	0	0	0	0	0	1	6	0	0	0	1	1	1	1	1	2	2	9	1	2	8	3	2	3	5	14	2	0	11	14	12	8	18	14	0	0	2	11	15	22	24	6
OTU_754	17	18	30	6	1	80	78	32	47	52	57	78	20	20	66	66	55	21	21	23	26	22	40	18	7	47	17	3	11	2	31	7	3	7	5	2	1	0	29	37	51	37	12	28	20	0	48	42	53
OTU_755	0	18	7	3	0	1	18	2	2	2	18	30	19	55	27	34	38	22	10	38	21	25	8	13	25	47	11	5	40	20	19	11	11	3	5	38	23	10	8	10	19	15	8	16	10	9	21	16	14
OTU_756	11	10	15	51	12	104	0	38	68	41	62	52	77	54	79	79	55	103	40	46	19	23	119	34	42	47	24	12	5	14	58	12	14	36	18	86	42	104	95	94	85	29	15	39	26	49	6	25	10
OTU_757	4	9	9	7	2	27	6	25	13	12	17	12	5	6	7	3	2	13	4	3	3	3	42	1	4	2	2	0	10	10	10	1	5	21	9	240	552	864	14	14	100	22	10	13	20	32	38	24	1
OTU_758	45	68	40	113	92	103	25	77	61	18	76	234	76	37	61	97	46	71	66	40	97	57	12	411	27	14	69	25	9	12	3	51	54	0	31	54	14	9	9	31	34	42	23	46	2	5	2	13	51
OTU_759	29	10	42	224	8	36	3	27	51	54	37	39	184	60	56	108	48	45	22	20	136	82	68	12	25	58	2	8	65	47	31	4	3	28	2	141	125	75	21	168	20	18	4	16	8	23	147	95	30
OTU_760	5	31	5	3	3	1	4	1	2	4	13	24	3	14	37	17	12	14	43	16	20	12	6	256	133	22	99	213	74	129	74	54	174	188	160	106	150	33	17	148	60	5	4	8	279	406	5	20	4
OTU_761	8	16	31	14	8	96	60	188	20	32	39	12	15	29	39	24	30	46	20	31	46	57	28	19	26	22	0	2	11	1	15	1	1	7	3	4	6	6	244	291	54	15	16	12	7	6	6	1	33
OTU_762	10	22	30	27	8	117	0	32	58	83	114	260	81	57	227	97	86	60	59	100	53	40	117	43	70	61	72	104	33	22	55	27	68	107	50	138	68	32	26	45	74	31	14	24	22	10	10	13	14
OTU_763	0	0	0	1	0	0	0	0	0	0	0	0	0	0	0	0	0	0	0	0	0	0	0	0	0	0	0	0	0	0	1	0	0	0	0	0	0	0	1	0	0	0	0	0	0	0	0	0	0
OTU_764	23	32	32	13	5	64	23	31	21	49	37	39	17	57	29	41	42	28	24	48	27	22	30	24	15	15	13	22	17	10	13	10	18	11	7	55	48	184	35	20	80	28	48	39	17	9	12	22	20
OTU_765	10	18	9	47	5	28	11	27	24	8	15	24	29	22	22	16	20	21	14	14	36	19	9	17	26	14	4	15	3	23	4	0	4	4	6	37	20	41	15	10	49	12	8	8	4	8	3	10	6
OTU_766	10	17	72	8	0	38	52	35	17	26	36	37	9	32	43	40	37	20	47	25	25	30	14	34	2	92	16	5	22	17	100	56	5	13	17	0	0	1	36	117	67	16	33	54	19	7	54	101	28
OTU_767	4	25	30	18	7	16	10	3	15	12	18	38	20	63	49	36	57	32	29	57	21	35	7	9	70	46	29	44	62	72	24	15	47	29	11	181	74	86	17	30	22	9	8	4	15	38	12	46	8
OTU_768	0	0	0	0	0	0	28	15	5	0	0	0	0	0	0	0	0	0	0	1	0	2	0	0	1	0	0	0	0	1	0	0	0	0	0	0	0	0	0	0	0	0	0	0	0	2	0	0	0
OTU_769	5	10	17	7	6	8	9	17	13	7	4	3	0	32	2	6	16	6	1	12	3	5	3	7	15	13	3	6	21	4	6	1	15	2	1	19	14	6	0	8	3	11	1	2	9	18	10	8	6
OTU_770	16	0	8	94	0	0	0	0	0	170	0	0	253	24	0	60	21	0	51	0	56	0	0	75	0	0	0	4	272	19	0	2	12	4	15	6	178	0	0	230	0	0	134	6	343	0	460	0	90
OTU_771	0	9	5	9	3	11	8	1	11	2	19	29	14	7	38	9	18	58	28	27	11	39	10	182	87	24	76	175	25	73	27	25	145	58	87	366	114	30	25	58	51	5	8	13	94	100	1	5	5
OTU_772	9	18	25	14	5	31	21	23	20	16	35	17	7	40	70	30	32	19	41	44	15	21	32	8	22	18	15	11	16	33	36	20	24	6	9	97	63	128	21	17	52	9	25	36	11	19	11	39	26
OTU_773	0	6	3	2	2	61	153	351	96	6	2	34	1	32	52	0	20	97	7	10	16	13	86	1	32	18	11	19	12	28	13	12	20	46	3	26	7	27	45	2	6	28	10	57	13	16	3	19	90
OTU_774	5	30	3	4	2	2	12	6	2	1	0	0	2	12	1	0	1	0	0	0	0	0	4	0	2	3	1	3	72	147	9	24	33	20	47	132	1017	1987	50	123	126	0	0	10	14	26	3	5	7
OTU_775	2	11	5	2	16	17	4	9	25	2	2	16	0	25	8	1	9	24	13	11	25	18	22	28	64	55	67	123	105	253	44	63	149	88	132	106	85	103	176	65	107	41	38	40	170	286	0	2	21
OTU_776	19	34	58	72	29	58	176	43	96	68	87	40	81	22	40	38	35	53	42	30	34	14	102	14	28	53	28	24	4	3	21	30	12	52	21	34	5	8	28	22	20	22	14	28	11	6	9	3	9
OTU_777	7	5	23	21	3	35	16	25	88	9	47	19	10	7	76	3	10	10	6	3	4	6	17	0	1	0	2	4	0	1	1	1	0	14	6	1	1	1	30	10	8	41	13	5	0	1	1	3	1
OTU_778	2	6	14	5	2	17	3	7	13	46	28	4	55	49	7	27	31	12	24	13	25	5	4	13	7	10	3	1	46	9	286	136	15	229	62	10	44	21	29	295	195	13	170	182	251	27	32	56	33
OTU_779	4	68	13	12	20	10	0	28	29	3	21	52	16	49	49	44	66	54	31	125	48	167	54	2	70	95	27	100	24	132	94	14	97	56	46	99	162	71	83	10	54	32	12	73	17	49	6	16	28
OTU_780	3	20	16	4	1	34	4	26	16	8	28	14	16	27	24	13	29	16	23	19	8	17	26	23	14	22	31	21	38	39	47	20	15	37	14	14	30	41	47	49	30	20	27	43	42	48	22	47	52
OTU_781	8	10	1	10	3	2	0	0	1	3	8	3	12	6	4	9	3	3	1	1	6	4	7	4	7	3	0	2	6	8	1	0	8	1	3	10	9	6	6	12	2	0	2	5	2	1	3	1	19
OTU_782	22	39	26	102	11	48	30	36	40	103	143	94	183	78	29	145	78	20	94	72	38	16	24	1	14	5	1	3	5	2	1	4	5	26	2	46	12	30	27	5	9	68	88	80	6	3	127	116	18
OTU_783	29	29	16	81	14	51	42	51	29	86	126	91	136	90	18	108	99	8	55	73	33	16	15	0	4	2	3	5	2	3	5	0	5	25	5	48	14	28	33	16	14	78	82	97	15	0	90	101	15
OTU_784	3	30	11	3	1	29	0	6	17	14	24	18	21	10	37	9	15	42	15	13	20	12	25	30	9	49	5	5	63	66	36	48	40	74	26	58	61	41	30	26	22	8	45	50	3	17	9	22	0
OTU_785	0	0	10	0	0	0	4	0	0	0	0	0	0	0	0	0	0	0	0	0	1	0	0	0	10	0	0	4	0	0	0	0	24	0	0	2	0	0	2	0	0	0	5	0	0	0	0	1	0
OTU_786	6	0	10	82	15	35	11	26	33	68	33	42	28	27	37	36	19	19	16	20	24	17	63	3	22	60	9	10	12	16	49	2	20	42	22	5	7	12	25	13	5	524	83	45	28	21	12	33	6
OTU_787	3	4	1	0	6	14	0	5	6	4	6	10	2	12	6	3	5	19	7	7	29	8	11	10	10	54	35	14	31	42	27	43	56	22	83	99	69	59	123	29	32	12	9	3	21	11	14	2	19
OTU_788	36	88	4	43	8	5	2	20	25	141	182	14	73	64	4	80	64	8	223	231	56	41	4	37	34	14	46	33	13	20	7	12	25	65	19	6	39	38	16	27	51	2	79	45	30	5	1	9	66
OTU_789	0	5	2	0	0	0	0	0	0	0	3	5	0	12	0	0	9	2	5	5	1	4	0	0	4	7	2	7	9	52	1	1	19	14	21	7	4	9	5	2	5	9	23	19	0	13	0	1	1
OTU_790	0	0	1	0	0	0	0	0	0	1	0	0	0	0	0	0	0	0	0	0	0	0	0	0	0	0	0	0	0	0	0	0	0	0	0	0	0	0	0	0	0	0	0	0	0	0	0	0	0
OTU_791	2	0	1	0	0	8	4	3	7	4	3	11	6	2	9	17	2	15	2	0	5	1	4	0	0	0	0	0	0	0	0	0	2	0	0	0	0	0	3	0	0	0	1	1	0	0	46	10	0
OTU_792	0	24	2	14	3	9	0	1	7	21	173	25	114	82	14	85	75	23	84	84	88	62	28	84	37	75	59	14	15	6	38	25	2	67	11	0	17	6	8	15	26	20	68	84	17	21	23	41	98
OTU_793	7	9	120	5	1	40	2	33	49	147	73	100	44	38	38	56	61	45	30	21	33	31	28	7	8	31	8	3	12	4	54	19	1	95	26	4	10	1	35	49	89	34	51	65	12	1	140	144	20
OTU_794	10	5	2	4	1	0	0	6	14	0	12	0	6	31	0	13	16	0	9	9	38	3	21	35	1	0	171	31	10	5	3	1802	201	3	736	104	29	12	10	61	72	1	89	62	0	2	1	0	35
OTU_795	0	0	1	3	1	19	3	0	25	3	8	2	1	6	17	3	6	3	4	14	2	3	9	8	26	4	5	5	6	2	1	0	2	13	1	5	10	2	6	5	8	4	0	4	0	6	2	2	0
OTU_796	9	43	7	171	21	6	54	88	3	15	132	3	12	22	13	20	28	50	23	65	20	34	31	13	39	35	2	75	1	0	11	3	18	12	4	2	4	1	63	5	10	17	17	27	3	2	1	4	41
OTU_797	12	53	71	104	11	84	34	57	24	94	36	23	35	40	74	29	28	42	52	41	39	32	14	50	8	13	15	4	3	3	19	3	5	6	1	12	5	10	31	11	19	8	18	26	6	5	6	13	21
OTU_798	3	108	7	1	2	22	143	90	26	1	0	38	0	16	16	20	17	83	28	24	33	48	25	15	525	17	55	40	16	32	14	19	38	46	45	29	4	47	23	56	37	7	60	80	14	257	0	0	62
OTU_799	0	1	0	0	0	0	0	0	0	0	0	2	0	1	0	0	1	1	2	0	1	0	0	9	6	0	0	9	3	7	6	0	5	11	3	5	8	2	3	3	4	0	0	0	17	20	0	0	0
OTU_800	2	13	9	20	6	12	4	27	26	18	47	81	43	29	109	46	51	70	55	44	38	45	117	33	105	94	76	120	19	13	139	55	73	142	64	142	45	29	37	53	80	78	46	48	34	109	57	32	15
OTU_801	2	0	10	10	7	6	4	5	10	6	30	28	60	19	54	63	95	69	101	119	107	77	89	59	166	77	133	101	10	9	98	67	96	108	83	55	24	1	28	49	62	21	13	22	29	56	40	49	20
OTU_802	0	0	0	0	0	0	0	0	0	0	3	0	0	0	0	0	0	0	0	0	0	0	0	0	0	0	0	0	0	0	0	0	0	0	0	0	0	0	0	0	0	0	0	0	0	0	1	0	0
OTU_803	0	1	7	0	0	23	3	16	46	20	76	150	96	37	81	82	106	129	56	61	23	25	90	32	22	60	15	4	0	1	49	6	2	51	34	1	8	0	1	3	2	50	18	24	25	32	19	39	6
OTU_804	0	0	3	0	2	0	1	1	0	3	0	0	0	0	0	0	0	0	0	0	0	0	0	0	0	0	0	0	0	0	0	0	0	0	0	0	0	0	0	0	0	0	0	0	0	0	0	0	0
OTU_805	0	1	145	469	16	120	0	0	106	512	0	0	70	0	0	0	0	0	46	14	38	0	0	0	0	0	0	0	338	19	65	0	0	152	46	4	314	19	2	196	0	0	52	0	302	0	116	0	0
OTU_806	9	57	6	8	20	5	4	17	3	0	4	3	3	5	5	4	7	13	4	3	17	14	11	22	54	31	70	178	127	314	25	44	169	35	73	308	109	92	86	27	41	3	1	3	36	24	2	0	27
OTU_807	2	16	8	11	0	7	6	12	13	8	8	18	7	30	28	18	18	3	19	20	17	28	13	31	15	11	7	3	20	9	5	6	9	1	6	26	36	21	4	25	34	21	5	7	32	62	7	11	7
OTU_808	3	14	23	0	6	48	9	20	106	2	8	12	17	43	10	8	22	28	7	22	25	15	17	30	57	88	43	86	24	29	33	47	79	46	67	61	52	52	113	23	19	41	2	21	27	40	1	8	116
OTU_809	4	74	2	42	27	12	11	1	6	6	31	0	1	33	5	15	27	5	86	12	18	7	21	44	61	0	6	14	1	0	0	0	6	0	1	10	7	2	55	0	2	15	12	73	0	25	0	7	44
OTU_810	4	2	18	0	0	21	7	10	29	15	22	46	8	30	11	32	42	10	21	5	19	6	17	12	1	82	14	9	13	4	57	25	4	12	8	8	6	4	14	24	20	16	28	49	33	4	33	55	17
OTU_811	7	9	42	10	2	29	19	34	38	31	26	17	17	26	11	27	24	23	31	21	18	12	54	13	9	30	10	9	12	8	21	3	10	20	5	7	15	3	2	8	4	30	9	10	19	17	53	46	7
OTU_812	22	12	35	22	8	47	9	37	55	39	51	41	54	25	85	38	55	61	59	35	22	19	68	5	60	27	42	59	9	13	14	0	15	1	2	66	28	22	40	47	36	17	4	8	35	50	11	0	14
OTU_813	0	0	0	0	0	3	0	0	0	0	1	0	0	0	0	0	0	0	1	1	0	0	0	1	0	0	0	0	0	0	0	0	0	0	0	0	0	0	0	0	0	0	0	0	0	0	0	0	0
OTU_814	0	0	0	0	0	0	0	0	0	0	0	0	0	0	0	0	0	0	0	0	0	0	0	0	0	0	0	0	0	0	0	0	0	0	0	0	0	0	0	0	0	0	0	0	0	0	0	0	0
OTU_815	27	45	28	88	20	26	0	6	40	40	55	24	92	37	41	53	40	37	26	41	34	24	13	24	18	12	19	8	10	7	26	23	17	81	32	29	20	8	16	42	63	19	28	41	4	4	7	9	4
OTU_816	22	33	7	2	17	7	5	11	3	0	7	5	3	12	15	2	5	24	1	7	26	16	16	15	25	32	72	104	56	92	35	108	212	35	79	230	114	181	129	33	77	9	2	9	64	24	2	2	17
OTU_817	87	38	108	122	42	34	35	71	37	42	68	74	33	32	109	21	13	72	14	25	25	42	146	19	17	103	42	47	23	19	122	46	77	72	55	192	40	43	192	114	153	75	30	36	16	10	2	8	3
OTU_818	0	0	0	0	0	8	2	4	0	15	0	0	0	13	9	0	10	8	23	0	0	0	0	0	5	0	0	0	2	0	10	0	0	0	0	10	1	0	5	2	3	4	0	23	0	0	0	4	1
OTU_819	0	19	9	0	2	3	0	6	6	0	1	3	3	10	19	0	15	2	3	6	3	10	32	4	16	23	42	53	17	41	10	17	45	30	31	14	4	27	3	3	8	4	18	11	0	10	0	0	15
OTU_820	10	18	13	65	8	21	30	8	113	13	20	211	0	39	109	5	5	10	3	1	1	0	6	0	1	0	3	0	0	0	4	0	0	0	0	0	2	1	10	0	0	46	24	10	0	0	0	0	1
OTU_821	21	53	45	57	15	10	0	10	20	37	34	11	34	38	23	41	37	17	21	29	33	39	51	29	67	35	28	39	36	15	22	16	57	54	18	150	67	82	50	47	38	24	6	9	50	90	7	26	4
OTU_822	3	3	79	1	2	38	0	22	420	19	18	88	230	46	36	68	63	59	24	137	41	33	36	1	13	76	78	43	13	22	114	21	53	67	85	31	18	17	24	0	4	36	16	27	21	12	176	89	14
OTU_823	0	0	3	2	0	11	6	8	5	11	5	8	4	0	2	2	8	18	7	11	1	6	11	0	2	8	3	2	2	0	4	4	0	3	0	2	0	3	6	1	2	4	1	5	4	0	2	1	6
OTU_824	0	0	0	0	0	0	1	0	0	0	0	0	0	0	0	0	0	1	0	0	0	0	0	0	0	0	0	0	0	0	0	0	0	0	0	0	0	0	0	0	0	0	0	2	0	0	0	0	0
OTU_825	12	49	61	90	11	92	188	92	31	104	55	34	26	58	91	26	36	45	99	67	46	52	10	104	14	15	29	10	4	15	19	10	12	0	4	13	33	18	10	41	42	15	56	71	7	10	15	40	74
OTU_826	1	0	38	16	0	16	0	0	249	6	1	94	0	1	70	1	106	81	0	0	1	0	26	0	48	0	1	5	1	21	328	11	31	123	4	50	22	5	2	7	11	392	22	18	2	21	20	623	0
OTU_827	0	0	0	0	0	0	0	0	0	0	0	0	0	0	0	0	0	0	0	0	0	0	0	0	0	0	0	0	0	0	0	0	0	0	0	0	0	0	0	0	0	0	0	0	0	0	0	0	0
OTU_828	0	0	1	0	0	7	1	4	4	4	0	2	0	6	13	3	5	6	10	2	4	5	4	4	4	6	8	1	4	21	8	9	3	4	7	2	15	15	2	6	7	2	22	12	14	18	2	5	10
OTU_829	33	31	75	5	0	17	20	39	21	38	80	41	8	19	13	36	43	8	33	25	22	32	32	44	3	270	65	3	47	23	157	104	25	56	12	0	1	0	10	65	100	6	30	38	22	0	26	55	38
OTU_830	0	0	8	0	0	22	9	13	13	25	43	16	24	20	19	27	55	10	13	7	42	24	13	16	10	33	5	0	2	4	6	4	0	0	0	0	0	2	2	3	3	2	4	9	2	0	15	11	14
OTU_831	1	4	20	1	1	29	9	24	110	17	36	70	31	31	15	50	99	146	20	51	63	76	96	39	42	32	10	10	26	27	54	23	16	94	42	12	42	30	5	4	5	100	17	47	55	43	159	209	10
OTU_832	21	4	51	40	5	23	1	23	16	128	49	48	55	59	26	117	60	27	30	40	59	27	20	31	3	33	8	5	32	7	62	18	11	22	12	12	20	8	11	25	10	25	69	26	15	8	283	70	20
OTU_833	2	3	27	5	0	89	54	38	44	43	18	84	16	20	103	43	18	101	47	38	32	42	83	5	3	37	1	0	2	3	5	5	0	1	0	1	2	0	28	13	2	51	3	21	9	0	29	13	35
OTU_834	0	0	0	0	0	0	0	0	0	0	0	0	0	0	0	0	0	0	0	0	0	0	0	0	0	0	0	0	0	0	0	0	0	0	0	0	0	0	0	0	0	0	0	0	0	0	0	0	0
OTU_835	2	8	9	23	3	17	9	27	17	34	28	22	30	40	10	50	53	11	32	47	21	39	12	1	13	19	2	21	16	104	40	6	35	36	20	7	52	45	29	9	21	85	27	52	38	47	8	8	31
OTU_836	4	51	5	6	4	4	0	0	20	7	45	43	8	25	148	21	31	33	17	76	14	27	48	3	22	9	14	32	13	88	17	22	49	47	18	57	155	170	17	15	70	22	8	18	30	10	1	3	47
OTU_837	3	17	5	3	2	0	2	3	5	3	1	3	0	2	2	4	0	11	2	9	4	2	3	5	10	11	22	28	17	72	33	12	57	34	41	105	55	39	78	9	30	3	3	7	2	13	1	1	25
OTU_838	16	31	23	1	0	158	6	158	78	58	171	65	7	22	45	6	18	54	40	16	20	29	55	35	17	55	20	11	7	4	64	26	8	14	18	0	0	0	48	32	48	41	9	46	32	3	4	10	58
OTU_839	0	1	1	0	0	3	12	11	9	0	4	2	0	16	16	2	26	19	4	11	6	17	10	0	9	18	6	8	16	14	2	1	15	0	1	7	6	7	1	0	0	1	2	0	7	4	0	1	5
OTU_840	0	34	52	66	1	33	3	15	37	4	104	139	8	94	97	17	47	65	53	34	17	37	95	12	49	52	10	15	0	29	25	8	7	20	3	101	0	67	45	3	66	50	4	45	0	31	0	17	25
OTU_841	0	1	0	3	1	0	0	0	1	2	7	4	64	30	9	29	20	38	26	30	105	77	37	2	15	72	191	31	0	2	11	93	25	15	354	64	3	5	61	3	20	24	153	62	0	1	8	3	115
OTU_842	2	1	6	6	0	49	5	15	17	11	17	1	6	4	11	4	8	6	10	11	6	6	22	7	2	18	1	5	4	5	6	4	4	2	2	14	7	3	21	19	9	13	4	1	0	0	1	11	1
OTU_843	5	23	66	370	27	39	22	14	55	61	20	50	228	33	17	146	25	43	29	16	135	18	20	11	207	16	1	5	1	22	41	0	24	43	9	21	41	32	13	12	14	46	12	12	8	7	60	89	22
OTU_844	5	6	5	6	0	22	18	7	37	22	29	27	31	25	14	41	31	35	35	32	40	24	8	31	15	6	15	7	12	4	18	1	0	11	4	5	4	14	4	1	11	11	11	21	11	7	18	27	33
OTU_845	4	24	21	3	2	22	12	38	38	20	44	10	23	139	63	29	69	38	23	67	63	37	24	8	31	58	16	16	36	35	41	3	18	27	18	40	36	23	10	15	26	36	16	19	24	37	168	135	20
OTU_846	3	3	7	1	1	12	15	8	6	2	5	11	3	17	14	2	1	9	11	9	3	4	12	14	9	3	8	1	5	7	5	2	0	10	1	1	6	0	5	7	6	18	4	24	19	16	5	13	24
OTU_847	0	0	0	1	0	0	0	0	0	0	0	0	0	0	0	0	0	0	1	0	0	0	0	0	0	0	0	0	0	0	0	0	0	0	0	0	0	0	0	0	0	0	0	0	0	0	0	0	0
OTU_848	14	25	13	21	8	26	1	5	14	29	38	33	34	77	26	29	21	105	100	167	56	45	50	28	28	37	17	14	33	31	49	19	14	12	23	19	45	24	47	85	68	14	20	21	29	54	27	29	22
OTU_849	6	33	9	1	9	0	0	2	2	0	0	6	0	2	3	5	3	18	0	1	50	1	19	251	17	63	404	86	22	6	53	145	283	60	243	46	3	3	274	51	24	3	30	14	6	26	5	0	2
OTU_850	24	37	5	37	10	12	3	9	4	28	41	13	52	49	35	46	40	20	49	47	35	33	9	61	32	5	20	16	30	7	97	60	25	75	25	8	74	23	3	51	39	22	61	64	104	47	52	69	25
OTU_851	15	67	22	86	27	6	1	12	30	10	25	4	19	23	30	13	20	3	56	32	23	10	21	44	79	1	27	92	12	40	17	8	29	89	31	221	161	129	54	122	81	4	3	11	88	109	15	16	5
OTU_852	6	14	20	0	7	24	20	26	50	8	3	1	4	8	11	0	1	11	40	2	15	6	26	5	11	3	0	10	48	43	5	18	8	3	3	18	13	26	64	6	3	6	15	29	38	139	7	4	306
OTU_853	2	0	0	0	0	0	0	0	0	0	0	0	0	0	0	0	0	0	0	0	0	0	0	0	0	0	0	0	0	0	0	0	0	0	0	0	0	0	0	0	0	0	0	0	0	0	0	0	0
OTU_854	0	0	41	0	2	24	13	12	77	5	16	272	14	26	133	18	21	111	13	8	23	2	74	4	0	40	8	0	3	0	9	0	2	15	1	0	0	0	16	3	0	227	47	29	5	3	30	8	12
OTU_855	1	3	7	130	14	22	58	17	27	9	8	18	17	3	33	2	2	54	0	7	29	1	15	0	55	13	2	6	0	4	30	0	1	15	3	10	19	13	9	0	1	31	8	14	0	4	31	15	4
OTU_856	10	16	5	0	7	6	1	5	7	0	0	0	0	5	5	4	7	8	4	8	7	11	10	17	24	20	30	54	25	68	33	44	44	28	56	109	103	70	108	73	36	14	10	13	25	23	2	3	43
OTU_857	9	6	6	9	0	23	27	27	64	28	62	293	108	89	235	147	142	46	112	131	62	71	22	39	82	135	66	93	46	42	65	34	61	56	67	163	41	26	29	60	89	26	42	54	45	66	16	16	9
OTU_858	135	305	21	597	378	76	207	369	39	31	88	17	95	35	33	84	23	63	23	10	189	41	36	47	6	17	5	4	5	0	7	3	3	23	7	0	4	0	32	13	3	54	26	25	1	2	10	3	1
OTU_859	0	1	15	0	0	9	0	4	6	10	6	2	20	17	4	10	12	16	3	3	7	6	10	12	9	5	26	21	86	26	1	36	9	2	8	72	24	66	22	14	5	8	5	15	0	3	2	16	24
OTU_860	11	25	32	12	2	25	7	33	27	21	59	32	32	39	30	19	27	38	34	38	31	36	52	45	18	34	52	13	17	25	42	22	27	51	12	7	21	5	23	70	114	46	56	104	52	15	26	47	64
OTU_861	6	3	19	21	3	4	14	15	19	4	20	15	4	26	20	41	49	78	42	64	121	211	41	10	2	60	24	8	1	0	29	41	18	25	108	31	6	2	20	21	9	16	54	60	2	8	4	2	88
OTU_862	22	28	30	8	3	48	17	54	51	95	227	59	81	62	28	111	50	33	28	33	60	42	55	33	16	31	9	3	20	5	7	5	1	17	0	1	11	9	62	22	20	82	76	127	16	8	74	56	17
OTU_863	8	64	13	7	11	4	0	2	1	1	3	0	3	22	4	6	2	5	2	10	10	7	4	1	10	3	46	33	11	98	12	39	135	10	90	133	142	129	38	13	11	3	2	5	23	10	0	1	26
OTU_864	9	13	12	2	1	17	5	9	13	18	27	14	5	26	24	17	38	14	17	66	9	26	8	1	18	23	11	21	27	99	43	22	31	196	69	19	54	19	12	12	73	13	31	43	87	10	73	88	151
OTU_865	17	46	0	42	4	5	18	36	5	12	19	14	13	26	4	15	28	4	16	102	3	28	9	16	85	6	19	67	63	93	30	18	65	22	28	20	59	36	25	26	101	2	12	61	164	113	37	54	132
OTU_866	13	2	18	19	1	69	19	96	38	448	173	81	128	96	42	104	152	38	27	63	51	34	14	10	13	13	0	0	7	1	30	1	1	13	0	0	1	0	6	11	3	24	39	61	11	3	140	33	6
OTU_867	15	41	0	140	98	0	0	34	8	0	6	0	31	3	0	26	1	0	18	3	15	1	26	10	2	32	0	10	1	0	0	0	6	0	8	33	0	0	54	12	3	1	13	7	4	5	2	0	11
OTU_868	0	0	0	0	0	1	1	0	0	0	0	0	3	0	1	1	0	6	2	0	4	0	0	0	1	5	0	0	0	0	2	0	0	0	0	0	0	0	2	0	0	2	0	0	0	0	182	15	3
OTU_869	0	0	0	0	0	0	19	21	1	6	0	0	0	0	0	0	0	0	0	0	0	0	0	3	0	0	0	0	1	0	0	0	0	0	0	0	1	0	0	0	0	0	0	0	0	0	1	0	0
OTU_870	5	14	18	1	2	12	19	30	21	3	6	27	0	30	47	13	35	27	30	137	23	34	34	12	61	39	17	24	7	7	11	12	14	22	11	2	2	1	9	8	24	13	19	26	31	30	0	1	25
OTU_871	1	12	0	0	2	0	0	2	1	0	0	0	0	0	1	1	0	2	0	0	2	0	2	3	5	0	14	11	3	28	2	1	16	0	10	83	23	39	1	12	11	0	0	0	4	4	0	0	4
OTU_872	0	36	6	1	3	7	3	3	13	0	0	39	0	9	6	8	22	13	9	23	40	57	3	2	20	23	183	27	15	31	16	42	156	4	31	31	3	23	12	5	11	8	11	7	5	22	2	0	15
OTU_873	6	23	10	69	9	38	10	28	12	45	40	16	58	39	22	84	70	7	48	50	54	52	33	20	16	6	4	15	13	16	2	1	0	0	0	15	4	3	23	13	12	22	26	68	10	8	119	128	70
OTU_874	2	8	2	0	1	4	0	11	9	0	3	6	1	7	12	0	8	16	8	14	2	8	10	34	46	16	55	79	35	137	42	51	124	32	77	28	148	155	15	10	33	0	8	13	53	48	2	1	8
OTU_875	1	7	54	6	0	14	6	3	17	13	63	43	21	59	70	46	96	30	47	28	29	19	48	58	11	182	19	11	42	10	162	59	15	133	62	1	15	5	22	82	104	59	58	54	29	4	21	94	30
OTU_876	3	18	7	9	2	10	13	11	17	8	19	40	31	31	38	35	28	25	39	39	14	8	22	20	34	40	14	41	43	65	79	25	37	77	24	72	104	108	53	85	48	15	19	18	19	36	17	33	9
OTU_877	12	13	4	18	2	5	0	3	18	27	16	25	50	21	23	55	34	27	42	36	101	41	45	73	72	20	34	37	72	60	24	35	28	51	47	16	112	68	10	25	91	8	64	34	67	13	26	17	44
OTU_878	0	0	3	2	0	14	0	0	12	30	2	45	7	2	9	3	1	8	0	3	3	0	4	12	9	7	18	75	200	188	8	2	195	0	23	138	178	51	22	134	49	1	0	0	1	3	0	5	0
OTU_879	4	66	4	3	8	4	5	10	3	4	1	6	3	18	5	3	2	6	0	7	3	19	11	3	32	25	115	73	31	134	42	185	197	76	168	39	34	17	102	6	16	9	9	11	10	40	4	1	8
OTU_880	11	10	15	7	0	5	1	4	16	42	61	9	29	42	18	63	66	8	70	93	29	22	4	17	9	20	36	14	27	8	44	31	11	37	24	6	23	13	1	11	25	9	33	25	70	37	61	60	65
OTU_881	4	81	3	23	18	0	0	5	5	2	28	14	0	61	17	21	40	68	14	42	8	37	36	0	12	73	15	190	0	2	36	13	99	3	51	4	14	5	122	3	12	35	36	101	2	6	0	3	107
OTU_882	3	0	23	92	12	22	29	13	36	10	8	16	12	3	34	0	1	45	5	4	29	1	21	0	77	21	0	3	1	1	16	0	4	5	4	15	12	24	21	2	2	44	5	21	0	3	34	16	3
OTU_883	18	22	112	3	0	21	2	25	21	46	37	25	16	31	105	19	39	36	39	43	46	33	35	25	3	262	11	16	23	15	166	75	6	33	14	0	0	2	29	47	79	24	35	44	2	0	39	50	30
OTU_884	0	4	1	6	1	3	9	2	4	8	3	10	7	9	3	2	8	2	8	7	6	3	6	12	13	9	5	4	17	17	13	3	8	1	7	11	26	5	23	17	8	11	10	8	11	49	17	8	12
OTU_885	1	8	8	52	5	86	1	22	41	49	70	62	72	39	30	46	31	34	67	44	22	32	62	12	14	43	7	4	25	31	19	2	11	28	16	71	50	57	88	36	27	37	10	16	15	14	11	7	12
OTU_886	14	4	30	33	11	52	6	93	52	0	22	36	18	55	55	14	61	68	12	161	18	74	60	1	3	121	3	18	129	38	68	3	37	21	29	41	84	49	56	5	12	38	25	133	18	20	15	15	34
OTU_887	3	0	0	0	0	10	15	0	0	0	0	2	0	0	10	0	2	1	1	0	3	0	1	0	0	0	0	0	0	0	4	0	0	0	0	0	0	0	1	1	0	0	0	3	0	0	0	1	0
OTU_888	0	0	0	0	0	0	12	0	0	0	1	0	0	0	0	0	0	0	0	0	0	0	0	0	0	0	0	0	0	0	1	0	0	0	0	0	0	0	2	0	0	1	0	0	0	0	0	0	0
OTU_889	4	9	3	0	1	4	0	2	7	0	2	10	4	6	8	10	17	9	4	15	30	39	10	22	11	60	95	12	43	13	67	36	50	19	82	8	7	2	20	2	5	6	10	8	31	30	1	0	12
OTU_890	0	0	25	0	1	18	0	10	70	52	48	36	81	16	22	91	56	43	65	57	37	15	42	6	9	175	0	3	7	3	358	0	0	192	7	0	0	0	11	1	0	62	5	14	11	3	8	41	4
OTU_891	0	4	7	0	2	5	0	0	0	0	2	25	0	24	25	0	7	12	3	48	5	21	10	0	4	13	0	13	0	0	4	1	1	4	0	0	0	0	48	2	0	22	1	15	0	0	0	0	7
OTU_892	3	6	3	8	0	18	0	0	7	6	36	5	9	36	11	13	10	13	72	61	68	33	20	83	42	0	29	18	13	5	0	7	4	0	2	8	45	16	16	11	9	14	140	139	8	2	9	17	30
OTU_893	24	30	399	51	4	121	253	178	87	138	74	89	146	72	59	95	26	71	28	7	64	10	122	18	12	27	9	1	9	7	59	22	0	16	24	10	16	7	168	41	23	50	22	42	5	6	40	38	2
OTU_894	0	0	1	0	0	0	0	1	2	19	10	0	19	55	0	212	260	0	48	64	28	20	0	70	14	3	224	34	54	11	117	121	31	44	23	1	8	6	0	1	0	1	27	19	20	0	0	2	85
OTU_895	0	0	214	148	28	421	16	56	184	21	0	236	20	5	301	0	1	72	0	0	65	30	84	11	57	15	0	0	3	0	37	0	1	0	0	0	0	0	56	4	0	109	17	33	0	0	1	118	0
OTU_896	0	0	92	11	0	93	2	25	489	9	19	134	108	14	63	46	53	69	26	70	34	9	229	6	11	320	23	19	15	7	81	5	33	247	85	11	56	8	20	2	6	187	16	10	19	24	9	4	4
OTU_897	0	0	1	0	0	0	5	6	2	0	0	0	0	0	0	0	0	0	0	0	0	0	0	0	0	0	0	0	0	0	0	0	0	0	0	0	0	0	0	0	0	0	0	0	0	0	0	0	0
OTU_898	5	0	8	0	0	2	0	0	40	0	6	10	9	15	3	33	13	2	31	11	90	9	8	63	14	8	53	12	2	2	37	52	3	78	261	14	1	0	2	6	3	41	84	29	830	46	107	4	19
OTU_899	0	0	0	96	0	0	0	2	1	24	0	0	2	0	26	0	0	0	116	0	2	0	0	0	0	0	0	34	253	2	124	90	0	231	200	0	31	2	64	29	17	0	146	0	4	0	763	1	0
OTU_900	22	13	30	11	3	44	292	34	12	37	15	10	14	17	18	28	26	12	29	21	42	38	12	75	28	28	19	13	64	29	99	61	25	40	24	11	23	26	12	15	36	22	32	45	72	14	36	40	31
OTU_901	0	204	9	10	0	2	2	1018	0	6	0	1	6	0	0	1	2	1	0	288	1	0	0	0	0	0	0	0	0	1	0	0	1	1	0	1	0	0	0	0	0	0	0	1	4	0	3	0	0
OTU_902	10	18	20	9	2	19	24	32	6	18	17	16	13	63	30	19	38	8	17	28	11	18	8	2	11	33	4	10	35	16	11	9	9	2	3	9	21	12	12	28	5	11	2	2	18	4	11	10	5
OTU_903	0	4	8	7	2	0	0	3	12	9	18	2	16	12	5	5	6	10	5	5	8	4	2	16	5	11	14	22	61	232	7	3	48	9	17	438	580	812	7	86	81	2	12	7	36	151	5	10	0
OTU_904	0	20	5	8	0	4	4	0	16	6	68	24	15	32	17	22	35	20	21	45	16	45	30	13	34	32	19	26	32	39	17	18	23	27	24	3	50	9	11	6	20	9	23	37	17	27	13	20	14
OTU_905	11	12	61	3	0	16	25	33	3	64	77	33	18	40	22	102	86	12	36	49	57	48	16	40	17	172	39	13	59	19	238	190	23	98	65	2	2	6	20	36	79	19	14	27	20	5	13	8	31
OTU_906	1	4	2	0	5	6	1	1	4	4	15	15	14	26	38	15	15	3	19	8	5	7	7	27	9	11	4	6	7	7	3	4	6	18	8	8	22	14	14	20	7	15	14	21	58	67	5	20	6
OTU_907	20	12	53	1	0	51	105	73	38	94	93	42	35	38	33	46	48	20	27	20	20	20	21	23	7	73	5	5	27	6	113	56	18	97	31	1	11	16	19	28	71	25	52	46	27	6	65	59	64
OTU_908	0	0	0	0	0	0	0	1	0	0	1	0	0	0	1	0	0	1	0	0	0	4	2	0	0	0	0	6	2	1	0	0	0	0	0	0	0	1	0	0	2	0	3	3	2	1	0	1	1
OTU_909	3	11	88	4	0	17	0	6	59	118	296	78	48	76	24	49	66	49	77	52	86	76	57	121	24	108	48	21	4	3	28	19	8	14	6	1	3	4	20	19	22	25	56	47	7	1	14	42	15
OTU_910	5	5	5	16	6	7	16	14	11	6	15	37	31	22	30	50	47	56	80	62	37	61	46	49	134	60	77	132	50	18	117	65	122	143	78	111	49	29	37	43	47	81	34	54	37	48	44	14	7
OTU_911	3	23	4	0	5	2	8	20	11	1	3	0	2	7	2	0	1	1	2	0	0	4	16	14	73	14	221	984	43	83	7	98	287	0	60	47	17	15	4	5	7	3	1	7	30	189	2	1	12
OTU_912	20	45	14	22	0	10	38	16	5	25	37	3	40	43	16	37	36	5	44	20	62	20	0	30	9	17	21	10	14	5	46	44	15	85	23	7	26	18	11	29	28	12	48	48	116	17	86	82	99
OTU_913	0	0	0	0	0	4	26	1	0	0	0	0	0	0	5	0	0	3	0	0	0	0	3	0	0	1	0	0	0	0	0	0	0	0	0	0	2	0	0	0	0	0	0	0	0	0	0	0	0
OTU_914	9	20	6	29	3	4	4	4	2	4	5	6	4	6	14	12	18	2	41	28	14	15	2	21	18	5	28	48	187	366	27	18	107	139	52	35	113	40	22	62	89	1	17	15	37	10	3	8	11
OTU_915	7	34	18	23	6	32	26	32	16	25	24	15	19	21	37	33	26	12	61	54	10	17	3	10	11	7	2	5	9	10	15	6	1	1	2	9	16	15	17	7	8	3	20	31	9	8	4	13	15
OTU_916	0	2	24	6	1	27	4	4	40	28	41	47	40	50	20	52	54	22	53	33	36	7	38	38	15	16	7	9	4	1	18	0	1	8	9	2	12	6	0	0	4	69	10	18	12	22	65	151	16
OTU_917	0	0	0	1	1	2	0	6	0	5	0	0	0	1	0	0	0	355	29	0	0	0	262	0	8	163	0	0	65	0	8	22	18	1	34	1	4	13	173	0	12	6	745	4	2	0	36	0	5
OTU_918	0	0	92	67	0	0	0	1	42	94	0	22	0	11	3	139	0	180	0	0	82	0	403	0	23	91	3	1	3	0	1	20	2	108	0	0	2	11	2	0	0	140	706	88	0	0	97	183	1
OTU_919	0	0	0	2	0	55	93	38	1	4	7	0	1	0	0	5	4	2	3	2	5	5	2	4	8	5	2	4	1	2	35	2	2	5	1	3	3	0	2	1	1	4	0	6	0	1	0	1	0
OTU_920	10	9	20	29	10	14	1	76	26	4	16	11	13	24	18	16	49	56	6	127	26	104	76	0	5	26	3	28	5	11	33	4	40	16	7	52	26	33	51	8	15	30	9	58	27	13	11	26	30
OTU_921	3	19	17	3	3	15	1	3	82	84	6	76	65	29	14	40	11	40	28	12	25	7	40	5	20	12	1	18	53	63	3	4	8	1	10	39	32	56	9	28	29	47	105	7	61	29	77	22	45
OTU_922	0	0	0	0	0	1	0	2	0	0	1	0	0	0	0	0	0	1	0	0	1	0	0	1	0	0	0	0	0	0	0	3	0	0	0	0	0	0	4	0	0	0	0	0	0	0	1	2	10
OTU_923	1	37	1	0	1	1	0	0	1	1	2	3	0	6	0	1	0	4	8	3	22	12	12	87	11	5	171	84	16	34	10	565	410	55	571	8	2	4	37	18	5	10	8	6	2	14	0	0	0
OTU_924	1	4	4	2	0	2	0	0	2	12	67	22	45	30	13	51	43	23	47	76	71	60	13	77	22	74	28	7	24	7	50	47	17	24	7	1	5	6	6	10	14	4	52	34	8	1	5	6	33
OTU_925	10	22	42	10	0	18	1	29	9	73	56	30	93	47	21	94	71	9	44	94	89	31	36	38	23	22	22	16	18	13	48	68	9	97	30	7	10	19	6	14	28	15	44	48	64	21	34	34	33
OTU_926	3	23	1	25	3	27	16	9	19	15	34	36	19	24	20	29	10	10	17	11	22	12	15	13	17	10	1	16	3	20	5	0	3	3	1	54	30	27	10	8	32	2	10	5	2	6	1	4	6
OTU_927	0	7	1	4	0	0	0	0	0	0	73	30	45	56	23	94	109	34	87	82	67	29	23	15	14	11	12	4	4	3	12	11	3	7	3	0	15	0	10	17	54	19	82	123	35	6	31	47	35
OTU_928	24	39	110	12	4	17	10	22	21	56	121	50	40	62	65	69	79	25	26	18	23	35	44	22	6	77	29	4	58	12	51	59	17	51	21	2	14	20	26	50	48	14	37	53	43	9	96	94	19
OTU_929	4	2	56	3	0	37	1	22	44	46	44	86	32	45	77	31	42	41	8	29	35	25	26	16	15	191	7	3	3	1	19	6	2	3	1	0	2	0	34	15	36	92	32	35	0	0	79	45	11
OTU_930	1	1	0	0	0	0	2	1	0	0	0	0	0	0	0	0	0	0	3	0	0	0	1	0	0	0	0	0	0	0	0	0	0	0	0	0	0	0	0	0	0	1	0	0	0	0	0	0	0
OTU_931	2	33	1	2	0	6	0	0	7	0	4	4	0	7	4	4	0	15	4	10	18	14	23	54	14	32	154	100	48	156	63	177	244	63	276	60	101	131	122	41	86	9	18	15	87	83	16	4	16
OTU_932	24	30	5	3	6	2	0	3	0	0	0	2	0	11	4	1	3	3	2	9	0	6	7	1	13	6	32	83	60	321	12	46	93	6	68	189	176	148	34	10	16	1	2	4	5	5	1	0	10
OTU_933	0	0	0	0	0	0	2	0	0	0	0	0	0	0	0	0	0	0	0	0	0	0	0	0	0	0	0	0	0	0	0	0	0	0	0	0	0	0	0	0	0	0	0	0	0	0	0	0	0
OTU_934	1	264	2	31	53	0	0	0	7	0	10	25	6	28	14	20	39	60	15	77	12	119	31	7	66	42	11	134	2	15	9	41	43	14	35	12	13	15	16	3	4	6	4	15	4	5	0	3	35
OTU_935	11	20	10	9	4	5	0	0	17	16	12	18	10	73	24	18	33	7	23	21	15	9	22	18	33	27	19	12	17	24	18	19	12	18	12	16	68	32	11	20	16	8	6	10	41	33	28	32	14
OTU_936	0	5	1	0	0	5	12	22	1	0	4	3	0	2	4	1	9	1	0	3	0	6	1	0	7	3	2	2	2	3	0	1	3	0	0	2	0	0	0	0	3	1	0	0	2	3	0	1	0
OTU_937	2	7	2	28	6	1	4	5	5	53	58	3	80	55	5	77	45	4	41	40	29	33	2	15	6	0	5	1	2	3	1	5	3	5	13	1	27	15	5	18	25	51	46	82	24	15	63	89	24
OTU_938	12	21	29	12	8	45	159	66	62	33	64	31	35	63	6	26	40	11	24	26	16	4	44	25	43	18	13	33	15	31	0	1	14	0	7	125	251	603	105	22	60	19	65	107	55	130	12	16	9
OTU_939	1	0	0	0	0	0	0	0	0	0	0	0	0	0	0	0	0	0	0	0	0	0	0	0	0	1	0	0	0	0	0	0	0	0	0	0	0	0	0	0	0	0	0	0	0	1	0	0	0
OTU_940	4	12	19	0	0	7	0	3	47	4	18	15	10	26	22	12	22	22	19	19	12	27	26	11	32	47	24	27	55	59	45	19	40	18	51	20	147	33	23	9	22	32	21	30	143	64	24	28	25
OTU_941	764	83	1	23	1941	0	0	0	0	2	2	0	2	5	0	3	1	1	1	0	7	0	0	145	28	0	5	16	0	0	1	16	1	0	4	0	0	2	1	4	0	0	0	0	0	30	0	1	3
OTU_942	7	16	25	16	5	17	2	7	20	11	37	31	18	23	66	14	28	35	42	26	4	13	53	39	32	29	31	35	10	11	65	25	27	68	17	29	30	18	28	37	42	41	7	4	8	38	36	22	8
OTU_943	6	21	34	20	5	29	4	11	31	10	16	68	30	68	53	33	28	28	38	49	23	23	21	22	22	9	10	3	19	36	16	3	6	15	10	25	18	5	13	21	13	26	5	19	7	26	10	34	10
OTU_944	1	1	1	0	4	6	2	7	1	6	4	4	16	6	5	2	6	11	3	2	7	13	11	11	16	11	3	10	18	8	5	4	4	2	1	1	17	9	8	17	7	5	8	3	15	8	3	2	0
OTU_945	1	1	0	1	0	2	1	1	6	9	19	7	25	16	4	32	24	3	19	18	42	14	4	12	13	1	12	7	9	12	6	8	0	6	7	4	41	12	9	11	19	58	85	86	49	19	50	35	74
OTU_946	0	0	3	3	0	0	312	45	0	2	24	0	24	3	0	17	18	1	1	5	35	95	1	40	445	0	202	115	288	1	0	0	3	0	0	17	0	0	0	0	0	0	0	0	546	39	2	1	4
OTU_947	13	31	43	16	4	45	19	23	2	9	21	4	10	13	78	7	11	4	10	27	13	19	18	14	5	2	0	0	3	4	6	3	0	2	2	3	1	2	24	20	10	2	10	16	0	3	3	2	50
OTU_948	10	6	4	8	0	15	1	5	17	77	63	21	46	46	9	65	59	9	49	61	62	24	14	17	10	30	11	9	14	11	39	76	8	126	59	3	4	4	13	13	21	63	110	118	26	4	31	25	29
OTU_949	0	0	7	1	0	1	3	0	2	0	3	5	2	2	9	0	4	11	3	2	4	1	9	4	4	1	1	1	1	0	2	0	0	3	0	0	0	0	4	0	0	7	1	3	0	4	7	8	5
OTU_950	0	0	0	0	0	0	0	3	6	0	2	0	0	4	3	0	1	2	0	1	1	0	5	0	0	5	0	0	6	13	4	3	0	25	10	2	0	0	0	0	0	68	19	33	22	13	2	2	1
OTU_951	8	7	65	4	0	7	110	52	1	40	26	5	10	25	20	31	11	6	23	26	22	12	0	15	3	88	11	5	33	21	72	33	7	12	8	0	1	2	24	52	66	9	12	25	44	10	17	33	15
OTU_952	5	1	74	8	1	24	3	8	57	69	95	56	45	47	21	75	79	26	73	81	35	28	17	28	11	18	10	6	7	1	8	13	4	2	2	1	5	0	5	5	1	28	32	45	22	4	43	97	21
OTU_953	8	21	10	9	2	6	0	5	7	52	101	9	59	53	9	102	103	12	61	98	78	53	9	50	33	12	23	14	14	9	21	9	20	40	19	10	63	24	5	15	68	11	42	69	26	7	14	46	36
OTU_954	0	0	0	17	4	78	492	962	409	46	0	8	1	35	7	1	0	16	0	0	1	1	79	0	0	129	0	0	1	0	3	26	5	0	0	0	2	1	7	11	0	2	32	63	0	0	2	90	1
OTU_955	20	12	54	8	7	126	81	76	34	38	30	35	13	19	18	16	14	37	32	17	11	16	28	7	16	24	15	19	25	31	39	12	12	19	8	31	82	53	36	13	34	36	6	17	22	18	8	23	16
OTU_956	0	0	0	0	0	1	1	0	0	0	0	1	0	0	0	0	0	1	0	0	0	0	0	0	0	1	0	0	0	0	0	0	0	0	0	0	0	0	0	0	0	0	0	0	0	0	0	0	0
OTU_957	2	16	1	2	1	1	11	1	7	1	6	2	3	16	6	3	11	4	1	13	12	10	13	1	16	18	4	5	5	4	3	1	8	4	0	3	17	4	2	2	8	5	5	3	18	7	11	14	9
OTU_958	6	10	1	0	1	0	2	0	4	4	18	2	5	14	2	11	19	4	153	130	16	38	0	31	88	11	25	14	92	123	13	18	89	237	100	26	57	21	7	25	25	11	3	35	23	12	0	3	16
OTU_959	0	0	0	798	0	0	0	0	0	109	0	0	710	0	0	0	0	0	0	0	611	1	0	0	0	0	0	0	0	0	0	0	0	0	0	0	0	0	0	0	0	0	0	0	0	0	19	0	0
OTU_960	0	0	0	0	0	0	0	0	0	0	0	0	0	0	2	0	0	0	0	0	0	0	0	0	0	0	0	0	0	0	0	0	0	0	0	0	0	0	0	0	0	0	0	0	0	0	0	0	0
OTU_961	0	0	0	0	0	1	0	0	0	0	0	0	0	0	0	1	0	0	0	0	0	0	0	0	0	0	0	0	0	0	0	0	0	0	0	0	1	2	0	0	1	0	0	0	0	0	0	0	0
OTU_962	251	315	24	97	12	39	131	40	5	42	55	11	15	21	94	39	43	10	38	44	27	13	11	25	15	1	17	9	9	6	7	12	11	152	19	7	25	19	16	30	43	40	116	105	15	4	14	12	67
OTU_963	0	0	0	0	0	0	0	0	0	0	3	3	3	14	8	8	4	1	0	3	6	2	0	0	3	3	2	0	19	4	11	4	5	11	2	9	4	7	5	16	13	12	9	7	60	69	89	97	21
OTU_964	4	3	13	7	0	60	21	61	18	134	91	36	64	57	12	67	75	8	9	19	29	35	9	12	6	25	2	3	13	1	19	3	0	4	2	1	1	0	15	2	7	12	69	75	17	6	45	21	20
OTU_965	3	0	0	0	0	0	0	0	0	0	0	0	0	0	0	0	0	0	0	0	0	0	0	0	0	0	0	0	0	0	0	0	0	0	0	0	0	0	0	0	0	0	0	0	0	0	0	0	0
OTU_966	0	4	4	12	0	18	4	8	55	16	11	21	26	23	17	16	12	15	8	13	2	2	24	11	5	16	1	4	5	1	34	1	1	22	13	1	3	0	14	14	8	61	11	10	5	3	47	78	15
OTU_967	6	12	17	11	8	9	2	6	4	5	4	11	5	16	3	8	13	13	14	27	8	8	15	34	26	7	10	16	21	40	8	1	16	10	12	78	75	32	4	35	10	3	0	4	12	73	6	12	4
OTU_968	1	5	53	15	3	31	0	3	38	41	34	14	22	20	58	44	46	88	49	73	13	21	63	5	13	20	7	19	13	29	12	1	8	21	3	138	149	223	20	7	7	49	31	31	12	66	61	138	5
OTU_969	8	12	5	7	6	0	17	1	4	4	9	10	11	23	16	20	16	9	5	37	23	21	5	3	25	13	5	13	29	42	10	2	12	12	8	36	29	31	6	13	15	10	3	7	4	26	9	17	4
OTU_970	0	0	0	0	2	2	10	0	0	0	0	0	0	0	0	0	0	0	0	0	0	0	0	0	0	0	0	0	0	0	0	0	2	0	0	0	0	0	1	0	0	0	0	0	0	0	0	0	0
OTU_971	1	80	3	0	0	24	110	62	15	1	0	28	0	8	20	11	16	71	11	18	22	38	8	22	381	18	42	28	13	29	16	5	23	34	15	24	5	35	17	37	22	8	47	49	10	198	2	0	61
OTU_972	4	6	28	21	1	7	6	9	18	16	25	14	34	36	8	40	29	12	38	22	29	23	48	23	5	22	21	6	1	4	13	1	0	8	11	0	9	2	3	6	3	8	2	2	0	3	14	14	3
OTU_973	4	2	2	0	0	1	3	3	0	6	16	2	4	10	3	10	8	10	13	12	13	5	37	53	13	24	31	25	25	15	75	41	13	96	57	54	185	157	6	29	66	17	20	22	61	7	80	172	7
OTU_974	0	0	14	0	0	19	5	128	56	3	4	14	2	16	25	0	12	22	1	13	4	1	20	0	0	7	0	5	22	18	64	7	15	111	1	6	3	4	34	0	0	29	3	46	10	7	17	222	88
OTU_975	3	6	3	8	0	1	0	3	2	38	72	10	74	40	6	45	29	16	34	46	61	33	14	24	17	26	18	6	30	17	25	45	7	71	35	5	0	5	6	4	34	19	74	62	63	10	56	27	59
OTU_976	2	6	7	55	2	13	1	16	3	2	2	6	1	4	26	0	2	3	3	3	9	2	17	0	0	2	0	0	0	0	0	1	0	0	0	1	4	0	17	7	19	1	3	3	0	0	0	3	2
OTU_977	0	0	10	1	0	8	0	2	262	3	39	126	18	12	77	26	53	124	15	39	2	16	282	2	25	77	3	7	17	21	57	2	0	44	18	0	1	0	6	0	0	231	15	43	26	4	4	15	1
OTU_978	20	62	39	30	8	25	23	36	12	20	10	13	12	40	32	12	16	24	29	20	5	11	37	11	9	33	4	2	34	22	8	13	10	5	7	14	18	11	22	26	9	9	7	8	24	10	34	25	8
OTU_979	0	5	4	2	0	11	0	5	6	2	13	3	0	6	39	1	2	4	11	3	4	4	2	3	11	6	63	25	16	49	61	6	50	200	91	28	41	12	48	49	23	6	0	1	26	28	2	0	0
OTU_980	1	20	8	1	11	2	3	2	1	0	1	14	1	6	20	5	6	8	4	13	9	21	6	25	30	56	51	205	93	270	90	30	186	105	68	159	48	38	258	34	30	11	15	22	2	8	0	1	7
OTU_981	4	33	9	0	10	4	10	14	5	3	0	5	0	4	2	6	4	12	3	9	13	19	5	8	3	24	417	241	14	15	61	61	254	99	93	57	1	4	201	6	11	5	9	28	6	13	1	0	8
OTU_982	2	34	3	4	1	25	29	14	10	12	20	9	2	14	5	9	24	7	26	21	7	26	12	15	52	11	29	41	18	39	23	18	42	17	5	22	56	42	10	17	40	6	7	24	21	11	10	9	33
OTU_983	0	27	3	18	4	0	0	6	18	0	18	6	4	32	20	13	7	57	7	27	24	28	11	0	6	25	3	42	0	1	8	0	9	2	2	9	0	1	74	0	2	14	13	49	1	7	0	0	40
OTU_984	1	7	5	4	4	7	0	6	5	7	1	26	4	18	46	11	9	15	24	38	2	10	11	11	36	28	14	23	3	4	17	5	46	34	18	181	51	67	16	65	78	6	6	1	4	5	3	4	0
OTU_985	0	0	1	0	0	9	1	7	17	6	7	5	8	0	0	5	0	0	0	0	0	0	1	0	0	0	0	0	0	0	0	1	0	0	0	0	0	0	8	0	0	3	0	1	0	0	0	0	0
OTU_986	1	11	7	1	5	7	7	5	2	1	3	1	2	6	4	4	2	8	2	6	24	24	15	48	4	37	132	72	17	3	75	91	253	101	250	60	3	0	211	29	5	10	24	20	0	7	8	0	5
OTU_987	1	98	8	1	0	18	96	56	11	2	0	19	0	7	16	11	8	68	14	29	17	27	16	4	396	10	28	40	9	13	9	4	30	26	38	30	8	35	15	42	35	8	52	65	14	186	0	0	56
OTU_988	24	19	83	53	13	168	147	136	41	81	41	8	29	22	30	11	18	14	34	11	20	18	31	38	12	13	16	9	1	2	7	5	3	6	12	4	4	4	15	12	4	11	17	31	5	10	5	25	23
OTU_989	3	3	4	4	0	12	12	16	4	55	52	6	75	50	6	121	53	9	73	66	67	26	1	13	14	1	5	1	5	3	2	5	4	9	11	7	9	2	4	3	9	4	65	65	46	11	16	30	58
OTU_990	31	169	11	170	87	0	0	5	13	21	63	9	20	53	15	17	25	77	73	28	48	56	43	0	22	44	40	108	2	2	9	11	9	11	20	4	21	4	56	4	4	26	21	40	7	6	0	1	54
OTU_991	0	30	9	37	5	30	7	30	15	28	15	21	54	12	10	18	15	24	24	53	30	9	16	2	6	19	1	3	7	28	7	0	10	20	2	3	12	11	16	55	10	20	4	13	9	9	0	10	27
OTU_992	0	0	0	0	0	0	0	0	0	0	0	0	0	0	0	0	0	0	0	0	0	0	0	0	0	0	0	0	0	0	0	0	0	0	0	0	0	0	0	0	0	0	0	0	0	0	0	0	0
OTU_993	1	0	1	0	0	7	1	3	1	6	0	2	3	5	2	3	2	1	0	1	0	0	1	1	2	1	1	0	0	0	0	0	0	0	0	1	0	0	3	1	0	1	0	2	0	3	0	1	0
OTU_994	14	19	33	7	0	8	1	2	17	16	18	16	9	40	15	31	28	18	27	20	25	16	15	29	7	18	15	11	6	0	23	10	2	4	9	3	6	2	32	13	30	177	67	126	60	31	39	31	33
OTU_995	3	18	38	254	11	23	14	6	27	56	26	22	135	26	7	107	29	28	21	20	82	11	8	9	164	11	0	0	2	18	14	0	10	28	3	20	20	22	8	10	9	26	11	14	3	7	25	35	16
OTU_996	13	23	25	16	12	23	34	49	12	14	0	5	5	11	14	7	5	6	3	3	2	4	4	3	5	8	0	3	10	4	0	4	1	7	1	8	9	3	7	9	6	0	3	3	7	4	9	7	4
OTU_997	0	0	0	0	0	1	0	1	0	0	1	1	0	0	1	0	0	2	1	1	0	1	2	2	0	0	0	0	1	0	1	0	0	4	0	0	0	0	6	0	0	1	0	0	0	0	0	0	2
OTU_998	12	235	20	106	31	4	539	53	22	6	71	15	19	82	8	47	50	34	42	48	26	33	9	4	9	59	2	14	3	1	4	2	11	3	4	10	0	4	11	2	4	11	7	17	8	4	0	0	5
OTU_999	1	8	16	2	39	28	7	68	57	41	21	8	13	12	27	15	8	27	32	20	34	16	29	69	7	2	5	3	6	7	13	28	5	43	15	1	3	7	30	8	5	22	67	25	14	8	3	4	102
OTU_1000	8	12	49	4	4	15	0	1	92	26	3	0	0	11	0	0	0	81	0	0	67	1	190	0	18	57	0	0	0	9	167	2	0	37	37	0	62	10	79	86	0	320	2	91	0	8	0	0	35
OTU_1001	48	5	47	91	1	43	2	0	89	55	7	114	74	3	42	18	2	58	3	4	11	3	170	2	3	145	0	1	65	9	78	4	0	29	4	8	125	4	37	17	3	307	82	11	252	18	37	10	5
OTU_1002	0	0	2	0	0	25	1	41	16	3	10	31	0	47	17	3	17	11	10	38	11	50	9	0	2	36	1	3	11	2	14	6	8	7	7	13	5	3	5	0	0	22	18	32	33	10	1	4	119
OTU_1003	0	0	0	0	0	0	0	0	0	0	0	0	0	0	0	0	0	0	0	0	0	0	1	0	0	0	0	0	0	0	1	0	0	0	0	0	0	0	1	1	0	0	0	1	0	0	1	0	0
OTU_1004	10	16	10	6	4	9	17	7	16	3	25	44	16	18	75	9	12	37	28	38	17	21	53	61	34	38	73	78	22	69	47	21	43	39	29	73	27	17	17	54	47	8	20	17	11	29	9	2	3
OTU_1005	0	6	6	3	3	5	1	18	15	0	2	8	3	4	8	0	11	11	1	10	1	13	12	16	21	21	26	122	11	71	46	34	164	22	80	48	0	23	30	3	15	9	6	29	0	6	0	0	3
OTU_1006	5	8	53	13	0	48	3	30	54	85	52	93	29	20	49	37	46	20	15	22	22	20	31	8	2	106	2	0	3	0	24	8	2	6	1	0	1	0	7	4	12	23	33	47	3	1	143	48	15
OTU_1007	0	0	0	0	0	0	0	0	0	0	0	0	0	0	0	0	0	0	0	0	0	0	0	0	0	0	0	0	0	0	0	0	0	0	0	0	0	0	0	0	0	0	0	0	0	0	0	0	0
OTU_1008	0	0	20	1	0	31	1	8	174	72	104	315	127	157	86	232	206	215	85	150	50	46	4	2	2	0	0	0	0	0	3	0	0	0	0	0	0	0	3	0	0	9	0	1	1	1	2	2	1
OTU_1009	22	8	119	2	0	37	0	26	3	58	62	48	17	47	43	63	56	12	30	19	28	30	32	13	7	120	15	3	17	8	79	35	3	16	17	1	0	0	17	45	34	12	20	35	21	2	117	101	12
OTU_1010	5	10	26	12	5	24	1	8	13	17	42	52	50	35	67	36	47	66	69	43	20	21	52	36	48	79	33	55	8	24	42	25	36	61	30	69	30	7	39	35	50	31	28	32	48	31	20	12	7
OTU_1011	0	0	0	0	0	3	0	0	0	18	0	0	0	0	0	1	19	0	2	1	0	4	0	0	0	0	0	0	0	0	0	0	0	0	0	0	0	0	0	0	0	1	0	8	0	0	1	7	0
OTU_1012	2	9	6	18	5	2	0	4	0	42	38	8	38	50	8	86	58	17	35	50	59	30	10	33	19	2	57	19	11	20	2	15	12	7	12	1	19	12	32	11	30	15	43	55	30	54	5	31	121
OTU_1013	0	4	0	0	0	4	0	17	19	1	0	7	0	16	11	4	8	15	2	6	7	29	15	8	68	29	8	73	11	58	33	11	83	12	6	39	6	23	31	1	0	16	16	72	9	25	0	1	8
OTU_1014	0	0	0	0	0	0	0	0	0	0	0	0	0	0	0	0	0	0	0	0	0	0	0	0	0	0	0	0	0	0	0	0	0	0	0	0	0	0	0	0	0	0	0	0	0	0	0	0	0
OTU_1015	4	16	9	2	1	4	6	5	1	0	1	3	0	7	3	0	3	3	2	4	0	5	4	5	21	18	10	42	90	61	10	2	39	22	8	53	40	47	72	9	18	5	3	2	8	5	1	0	7
OTU_1016	2	4	3	0	0	1	0	6	0	0	0	0	1	2	5	1	2	11	1	10	9	5	6	10	20	22	47	69	68	82	16	38	105	6	56	182	112	119	23	39	46	7	3	12	53	29	26	10	57
OTU_1017	0	0	0	0	0	0	0	0	0	0	1	0	0	1	0	0	0	1	0	0	0	0	0	0	0	0	0	0	0	0	0	0	0	0	0	0	0	0	0	3	0	0	0	0	0	0	0	0	0
OTU_1018	15	26	4	23	11	3	0	1	2	18	19	2	21	25	19	39	23	8	71	67	40	21	6	59	36	15	55	32	43	46	27	31	30	58	38	12	29	22	6	12	32	6	29	63	46	37	11	48	57
OTU_1019	38	30	96	7	4	53	113	77	29	68	16	17	13	30	46	33	38	8	20	36	43	16	17	42	6	127	18	4	31	9	77	74	20	32	28	0	3	5	26	66	75	6	28	31	51	16	24	47	15
OTU_1020	0	0	15	0	5	4	16	116	54	4	0	78	6	11	13	2	0	269	2	0	6	10	35	0	7	17	2	1	0	0	91	61	0	26	124	0	0	0	55	2	1	46	197	10	1	0	4	0	47
OTU_1021	0	0	0	0	0	0	0	0	0	0	0	0	0	0	0	0	0	0	0	0	0	0	0	0	0	0	0	0	0	0	0	0	0	0	0	0	2	0	0	0	0	0	0	0	0	0	0	0	0
OTU_1022	3	2	9	0	0	3	0	0	8	0	0	8	0	11	6	4	2	13	3	7	32	4	13	46	45	29	145	127	64	83	46	127	129	80	129	50	78	42	167	39	103	6	10	12	143	80	5	6	53
OTU_1023	1	1	0	6	0	0	0	1	5	1	4	0	4	3	7	1	11	0	8	8	1	8	43	30	59	0	19	100	16	18	3	0	53	26	7	97	57	21	2	48	55	0	2	4	6	9	0	0	1
OTU_1024	0	3	0	11	2	0	0	2	2	1	14	2	13	3	6	6	15	18	13	12	7	8	29	3	29	21	49	71	6	13	18	24	96	30	44	209	55	31	9	22	38	7	3	7	4	34	3	4	1
OTU_1025	0	0	47	25	4	59	11	19	125	23	65	29	14	28	36	37	20	24	27	17	16	16	39	2	17	12	4	5	1	2	188	5	2	116	21	11	1	11	12	4	7	119	8	53	0	7	2	63	0
OTU_1026	0	0	2	0	0	0	1	0	4	4	4	1	7	19	1	2	5	0	6	3	0	1	0	0	3	0	0	0	13	11	4	1	2	2	3	0	2	0	0	3	5	24	8	10	31	65	50	195	63
OTU_1027	0	4	2	0	0	2	0	1	2	0	6	4	3	19	0	2	6	3	4	7	0	2	7	0	1	5	1	7	9	83	1	1	6	7	3	10	10	20	17	1	0	5	0	8	3	12	0	0	13
OTU_1028	9	6	35	3	1	11	0	12	8	8	12	35	30	13	23	23	19	33	11	7	6	6	22	8	11	24	7	4	10	6	32	5	0	17	5	20	13	2	8	18	23	13	7	9	4	2	15	7	5
OTU_1029	2	18	11	23	4	3	1	13	10	10	12	55	24	14	31	35	13	20	21	20	20	22	36	16	26	28	14	10	34	4	13	2	3	7	2	23	5	13	2	10	17	4	10	3	2	1	8	4	0
OTU_1030	0	22	12	4	7	10	16	5	8	0	8	7	1	6	3	2	0	6	4	4	12	24	8	43	7	13	336	241	26	17	41	116	268	83	148	38	3	4	250	32	22	5	25	14	1	20	1	1	3
OTU_1031	6	13	42	236	30	20	24	4	22	49	23	31	148	22	9	96	19	36	27	9	90	17	10	4	139	9	0	1	4	10	24	1	14	42	6	17	29	26	4	17	16	19	7	13	1	9	26	43	16
OTU_1032	0	1	2	0	0	0	0	0	2	0	0	19	1	6	8	5	6	4	8	5	4	3	8	2	5	8	6	27	2	32	8	2	53	16	16	9	4	13	6	2	3	8	8	18	30	16	0	0	1
OTU_1033	10	5	12	0	4	27	5	6	13	0	8	7	5	25	15	6	17	48	13	15	31	17	26	45	44	28	74	140	105	60	56	48	53	23	43	29	13	27	98	22	5	20	7	24	68	40	2	3	91
OTU_1034	0	0	0	0	0	0	0	0	0	0	0	0	0	0	0	0	0	0	0	0	0	0	0	0	0	0	0	0	0	0	0	0	0	0	0	0	0	0	0	0	0	0	0	0	0	0	0	0	0
OTU_1035	0	0	5	4	0	5	0	3	2	0	14	21	30	6	19	27	26	48	31	49	42	23	25	23	27	19	28	19	3	10	24	7	15	6	8	7	6	2	3	1	2	7	4	5	20	19	6	14	13
OTU_1036	10	54	1	11	5	0	1	4	0	4	2	0	0	6	0	2	1	1	2	4	4	3	3	2	6	7	4	11	14	19	0	10	31	7	10	54	28	44	3	3	8	0	3	1	3	11	3	1	2
OTU_1037	4	15	1	18	3	12	5	9	10	6	7	27	11	11	6	11	14	9	12	14	27	8	11	4	22	4	0	8	0	8	5	2	3	2	2	36	28	32	7	16	17	0	5	10	0	11	6	4	2
OTU_1038	10	8	47	131	9	74	2	23	75	67	28	35	41	4	58	21	7	87	16	17	32	7	106	1	13	7	9	1	2	0	1	4	0	1	7	1	0	0	30	9	3	69	32	15	3	0	24	21	7
OTU_1039	0	0	0	0	0	2	1	0	5	4	0	2	1	0	5	1	1	2	0	1	2	0	9	5	0	4	3	0	0	0	1	4	2	4	0	1	0	0	5	0	1	1	3	2	1	1	0	1	2
OTU_1040	0	0	10	3	1	8	0	2	23	4	8	6	24	17	19	36	21	25	42	39	39	15	32	15	3	24	5	10	4	2	34	1	4	27	14	0	2	4	11	3	4	133	14	28	52	73	39	59	9
OTU_1041	0	0	0	0	0	0	0	0	0	0	1	0	0	0	0	0	0	0	0	0	0	0	0	0	0	2	0	0	0	0	0	0	0	0	0	0	0	0	0	0	0	0	0	2	5	0	0	0	0
OTU_1042	12	55	2	9	16	0	1	14	5	0	1	11	2	11	13	5	10	14	12	28	9	15	33	5	26	34	16	66	39	219	15	31	94	5	59	70	269	148	48	19	34	14	4	7	54	23	11	6	29
OTU_1043	38	54	41	36	4	16	4	27	10	67	67	16	42	48	26	75	38	20	21	26	37	33	7	28	21	41	13	9	24	13	83	25	30	23	37	5	19	10	9	20	42	3	47	37	15	12	26	35	53
OTU_1044	5	7	0	2	3	1	37	4	0	0	3	0	0	12	3	4	8	3	7	12	17	14	10	1	21	6	8	16	7	4	4	8	5	20	7	2	4	4	10	0	2	2	17	21	16	14	0	0	34
OTU_1045	84	493	6	164	267	2	30	295	8	6	63	2	0	7	5	26	34	0	11	14	44	3	2	28	16	46	4	1	2	3	0	1	3	0	1	2	2	1	7	3	2	50	4	12	3	2	0	4	3
OTU_1046	6	15	22	17	0	16	0	7	9	47	44	62	61	65	66	73	105	27	116	83	44	39	58	21	10	154	37	19	10	3	30	33	7	17	18	0	21	3	6	45	50	4	36	45	13	2	19	23	10
OTU_1047	3	1	30	94	14	10	0	5	21	453	19	15	57	18	14	74	24	23	41	32	148	37	15	10	9	14	0	1	4	1	13	0	6	16	0	0	4	0	8	19	5	17	36	27	11	2	78	26	27
OTU_1048	3	5	7	0	1	30	13	25	42	8	22	6	1	3	5	3	8	7	11	1	2	8	1	7	5	4	0	1	4	0	4	0	0	2	1	2	0	4	2	3	8	4	0	4	2	0	0	1	12
OTU_1049	0	0	0	0	0	6	1	3	3	0	4	0	1	3	0	0	0	0	0	0	2	0	0	7	0	3	7	8	13	7	4	8	3	3	0	5	4	4	5	16	6	24	2	19	4	28	15	38	30
OTU_1050	5	17	0	49	18	0	0	7	0	11	0	0	0	0	0	0	0	0	1	0	0	0	0	0	3	0	0	4	0	34	0	0	6	0	0	32	2	44	0	3	17	0	0	0	0	0	0	0	0
OTU_1051	3	3	3	2	1	14	4	16	17	2	4	14	2	13	0	11	13	33	5	2	8	28	22	5	6	5	7	9	0	0	6	1	6	2	1	14	4	0	91	18	18	3	11	33	3	3	4	3	5
OTU_1052	0	0	23	2	0	11	0	0	11	0	5	9	13	4	16	2	0	18	5	1	7	1	36	0	1	35	0	1	2	1	30	0	0	1	0	1	1	0	17	6	0	143	11	23	1	2	32	106	1
OTU_1053	0	1	2	0	0	3	4	1	9	0	0	2	1	14	1	1	0	4	3	0	1	4	2	14	3	5	0	1	1	1	1	0	0	3	0	0	1	0	2	5	0	0	0	1	60	24	0	2	2
OTU_1054	1	15	16	1	2	12	30	31	14	7	6	21	2	26	25	4	24	18	35	38	7	17	13	1	9	30	8	20	6	6	26	10	4	27	21	5	11	7	7	7	14	27	22	38	38	24	2	5	21
OTU_1055	0	0	0	0	0	1	7	0	0	1	0	0	0	1	0	0	0	1	0	0	0	0	1	0	0	0	0	0	0	0	0	0	0	0	0	0	0	0	0	0	1	0	2	0	0	0	0	0	0
OTU_1056	0	0	4	0	0	0	4	4	3	0	0	4	0	4	2	0	3	5	2	0	0	8	3	1	1	9	3	3	6	1	5	3	3	2	0	4	1	1	8	1	0	4	3	2	40	5	5	8	19
OTU_1057	4	90	12	2	1	8	0	12	5	0	7	4	0	21	9	2	6	14	3	11	6	8	5	24	35	7	28	26	6	36	29	43	48	19	37	6	84	63	7	7	30	4	13	15	10	19	6	1	3
OTU_1058	25	18	12	63	9	41	43	27	24	26	19	23	28	20	8	23	22	19	21	13	53	24	12	32	28	11	19	21	27	13	18	24	6	36	39	8	72	28	12	35	51	21	49	48	41	21	55	42	31
OTU_1059	0	21	2	0	7	0	0	0	0	0	1	0	0	1	1	2	2	4	2	2	1	1	2	0	12	0	6	48	4	90	0	0	37	0	9	33	6	54	15	4	4	0	0	0	5	8	0	0	0
OTU_1060	0	0	6	11	0	6	1	0	37	21	27	31	89	52	13	179	97	29	163	136	138	58	19	34	44	0	13	9	4	1	6	3	3	4	1	4	0	0	6	0	0	20	7	7	102	75	66	167	119
OTU_1061	2	9	4	4	3	0	2	1	15	8	11	43	17	8	28	14	15	27	8	8	11	12	30	3	9	25	14	6	0	1	10	8	3	19	3	2	4	0	12	3	4	8	3	2	3	1	2	0	3
OTU_1062	3	16	19	2	1	12	10	12	18	7	26	13	6	14	1	9	20	17	57	42	13	41	12	96	32	9	15	21	8	22	22	7	24	35	14	0	45	20	16	6	18	9	47	48	40	23	2	0	30
OTU_1063	2	21	18	18	5	12	0	15	27	8	32	23	21	50	33	40	52	15	24	43	30	35	30	30	56	46	35	28	20	31	38	19	47	32	30	46	44	32	8	28	39	14	13	14	26	35	19	47	14
OTU_1064	0	0	0	0	0	6	0	0	1	0	6	2	0	0	8	0	0	12	4	3	1	9	6	2	0	0	4	0	0	0	4	0	0	0	3	0	0	1	1	0	0	3	1	1	0	0	0	0	0
OTU_1065	3	22	5	16	5	47	22	46	13	7	31	37	4	25	11	0	3	69	4	9	1	0	21	1	7	4	3	1	0	0	7	2	2	3	8	8	2	2	12	2	1	8	39	15	1	0	36	0	12
OTU_1066	1	4	47	11	2	14	1	19	53	10	38	96	59	27	54	38	49	107	24	52	30	45	109	13	25	129	27	19	34	12	88	34	31	32	17	49	11	9	13	10	12	130	21	32	7	15	24	41	0
OTU_1067	1	19	12	18	3	20	1	10	18	14	21	4	61	35	4	29	39	12	64	67	39	25	4	34	60	2	18	17	8	14	0	6	19	11	8	28	53	46	16	20	7	4	25	33	9	13	29	41	23
OTU_1068	0	0	0	0	0	0	0	2	0	0	0	0	0	0	0	0	0	0	0	0	0	0	0	0	0	0	0	0	0	0	0	0	0	0	0	0	0	0	0	0	0	0	0	0	0	0	0	0	0
OTU_1069	4	0	3	0	0	28	9	65	15	17	0	31	3	23	18	10	8	28	32	9	35	48	32	4	0	22	30	12	19	6	3	27	7	12	21	20	1	6	15	0	0	22	23	43	79	18	6	0	188
OTU_1070	36	39	21	107	80	19	11	30	55	15	25	31	15	19	92	36	50	95	54	43	63	78	34	54	62	34	30	96	12	12	48	10	42	39	15	179	29	30	68	42	32	26	4	6	9	11	1	8	1
OTU_1071	0	1	13	1	0	16	20	22	6	4	14	5	9	1	13	3	2	5	5	3	9	1	5	0	0	3	0	0	0	0	1	0	0	0	0	0	0	0	14	4	3	16	8	9	0	0	6	5	1
OTU_1072	7	17	2	29	2	6	9	8	4	40	78	8	49	33	0	38	48	2	35	38	35	24	4	49	27	6	19	17	20	5	15	26	18	86	36	12	67	34	2	25	65	25	58	44	43	3	23	30	91
OTU_1073	0	0	112	20	0	0	0	1	1	143	0	42	0	0	258	48	0	0	0	0	7	0	59	0	51	0	0	0	0	0	0	2	0	13	0	0	3	7	5	0	0	186	616	86	0	18	361	6	0
OTU_1074	0	1	6	1	0	0	0	1	19	7	23	6	18	31	3	8	14	18	17	22	10	2	25	20	18	16	18	15	20	19	60	12	20	124	63	7	65	17	4	14	42	178	38	53	39	186	12	68	4
OTU_1075	3	13	3	4	1	6	1	2	38	14	59	84	70	25	76	52	42	44	50	51	22	32	9	27	50	11	33	55	9	11	5	9	25	16	16	69	29	22	12	20	27	26	21	34	23	28	6	6	9
OTU_1076	2	33	7	49	11	4	0	3	15	11	20	35	31	48	33	16	11	63	5	35	11	18	59	8	23	13	0	24	27	48	24	9	26	18	7	38	47	39	33	9	3	27	9	43	5	5	4	3	21
OTU_1077	0	0	12	10	1	6	2	1	11	10	26	15	16	28	27	34	32	78	20	36	43	23	70	3	3	49	0	0	2	0	7	0	1	4	6	11	0	2	35	4	2	23	9	27	5	5	22	3	28
OTU_1078	3	3	34	4	7	7	3	4	11	8	7	6	18	3	3	11	7	5	1	0	3	1	6	0	1	2	3	13	22	74	12	5	32	2	11	196	292	462	5	27	43	6	3	4	15	39	1	1	0
OTU_1079	2	4	6	6	0	15	3	8	19	5	6	10	9	4	8	1	11	13	3	13	10	10	22	0	3	1	2	0	5	6	9	1	1	2	0	6	0	6	3	0	2	4	7	4	0	3	1	7	7
OTU_1080	9	24	40	24	6	18	9	33	19	31	17	18	7	55	32	29	33	25	11	24	33	42	28	21	23	35	12	8	76	11	8	11	11	7	10	14	71	4	12	30	25	43	11	4	47	11	45	23	14
OTU_1081	5	5	11	16	8	15	7	14	20	6	10	6	18	15	4	9	21	15	10	13	16	13	6	4	14	37	7	12	17	21	25	4	14	19	8	89	22	14	24	27	27	12	9	9	13	19	14	17	4
OTU_1082	10	71	5	24	3	1	51	7	19	0	12	32	4	37	17	26	26	66	1	63	9	51	14	1	3	21	0	19	1	8	10	1	12	5	9	6	10	4	32	0	3	20	20	41	22	5	8	8	56
OTU_1083	0	2	0	0	0	1	0	0	0	0	0	2	0	0	0	0	0	1	0	1	0	0	0	2	0	0	1	1	0	1	0	0	0	0	0	1	0	5	0	0	3	0	1	1	5	1	0	0	2
OTU_1084	7	12	3	11	2	6	3	4	1	1	3	5	3	3	7	2	0	5	5	0	3	2	1	6	6	0	1	7	4	27	1	2	10	0	0	51	17	38	9	5	3	0	0	1	0	6	1	0	0
OTU_1085	0	0	0	0	0	0	0	0	0	0	0	0	0	0	0	0	0	1	0	0	0	0	0	0	0	0	0	0	0	1	0	0	0	0	0	0	0	0	0	0	0	0	0	0	0	0	0	0	0
OTU_1086	0	2	152	27	1	22	331	47	57	0	1	277	4	4	144	18	11	295	25	7	0	0	117	3	8	34	9	0	7	0	29	10	2	32	1	0	0	3	8	3	2	89	43	24	0	0	6	15	30
OTU_1087	0	0	0	0	0	0	2	0	0	0	0	0	0	0	0	0	0	0	0	0	0	0	0	0	0	0	0	0	0	0	0	0	0	0	0	0	0	0	0	0	0	0	0	0	0	0	0	0	0
OTU_1088	3	21	9	40	2	27	17	5	13	11	6	14	25	16	6	4	5	9	3	2	24	7	9	5	14	3	1	6	2	9	5	4	0	2	1	37	24	22	7	10	24	4	2	5	1	5	1	5	4
OTU_1089	0	0	1	1	0	1	2	24	8	8	0	3	3	8	5	6	7	3	1	11	0	2	5	0	0	4	5	0	5	1	5	0	1	6	13	2	3	0	9	1	0	4	5	9	119	3	27	23	51
OTU_1090	1	1	7	1	0	6	0	0	8	7	5	17	6	9	10	14	7	9	18	17	5	6	9	15	6	9	4	19	8	15	17	2	7	0	7	55	25	57	4	13	4	5	8	18	16	64	10	26	6
OTU_1091	0	0	0	0	0	0	0	0	0	1	1	0	0	0	0	0	0	0	0	0	0	0	0	0	0	0	0	0	0	0	0	0	0	0	0	0	0	0	0	0	0	0	1	0	1	0	0	0	0
OTU_1092	0	2	2	1	1	0	15	7	0	0	0	0	0	1	0	0	1	0	0	0	6	1	0	0	1	0	0	0	1	2	1	0	0	4	0	1	0	1	0	1	2	0	0	0	0	2	0	0	1
OTU_1093	0	9	1	1	1	0	16	0	10	2	27	23	3	74	36	30	45	9	14	46	24	25	8	6	19	7	11	1	10	5	10	2	9	7	4	9	11	4	3	10	4	3	1	2	14	19	6	5	3
OTU_1094	0	1	11	118	8	12	1	4	29	24	8	28	21	19	4	22	17	8	17	45	26	7	12	1	16	10	0	1	14	21	22	1	4	51	13	21	29	15	14	11	5	113	11	94	69	73	15	88	9
OTU_1095	2	11	16	7	0	15	2	9	30	33	43	20	21	19	6	18	20	21	3	32	22	17	33	0	13	17	10	5	25	21	24	5	15	19	9	7	58	22	16	3	20	52	37	38	22	14	12	21	21
OTU_1096	0	0	0	0	0	0	0	0	0	0	0	0	0	0	0	0	0	0	0	0	1	0	0	0	0	0	0	0	3	0	0	0	0	0	0	0	0	2	0	1	0	0	1	0	0	1	0	0	2
OTU_1097	7	48	45	17	4	9	1	3	39	60	202	50	81	90	97	121	129	28	134	142	101	65	27	75	21	189	79	35	41	25	94	66	33	141	45	13	77	30	43	67	176	91	102	166	66	23	45	79	42
OTU_1098	0	0	0	0	0	0	1	0	0	1	1	2	1	1	0	0	0	1	0	0	0	0	0	2	0	0	0	0	0	0	1	2	4	0	0	0	0	0	5	0	0	1	1	4	0	3	1	5	1
OTU_1099	8	8	5	0	0	1	0	0	6	1	3	6	6	8	4	8	10	10	7	13	57	20	20	17	21	37	58	13	0	0	36	46	33	29	110	9	1	6	17	1	2	26	39	18	294	10	57	7	55
OTU_1100	0	0	0	0	0	0	0	0	0	763	0	0	0	0	0	0	0	0	0	0	1109	0	0	0	0	0	0	0	0	0	0	0	0	0	66	0	0	0	2	0	0	0	0	0	0	0	0	0	0
OTU_1101	0	2	14	0	0	3	10	14	6	6	4	0	0	3	1	10	2	3	3	1	0	1	4	0	17	0	0	7	0	2	0	2	17	2	0	3	1	1	3	0	4	7	2	7	9	6	3	0	5
OTU_1102	0	0	0	0	0	0	0	0	0	0	0	0	0	0	0	0	0	0	0	0	0	0	0	0	0	0	0	0	0	0	0	0	0	0	0	0	0	0	0	0	0	0	0	0	0	0	0	0	0
OTU_1103	28	13	57	17	0	84	92	25	65	94	80	22	26	38	38	42	36	13	22	19	35	20	24	25	7	67	17	7	31	15	93	45	4	39	33	8	9	7	25	30	40	4	33	44	41	14	65	73	24
OTU_1104	6	59	0	5	8	0	11	9	0	2	9	0	8	3	0	3	13	0	0	95	4	76	0	0	22	0	7	64	10	148	1	8	20	0	4	5	8	108	1	45	100	0	5	3	0	9	0	0	1
OTU_1105	2	0	0	2	1	8	0	6	3	2	1	5	0	3	5	1	0	8	16	7	1	2	5	8	10	1	2	3	0	0	7	2	2	9	4	0	9	2	9	8	4	3	0	0	2	0	0	2	1
OTU_1106	46	111	3	10	13	6	6	4	3	1	1	12	4	0	4	4	2	13	4	12	18	13	13	58	18	69	322	36	39	33	68	156	168	51	413	26	10	14	49	14	6	8	29	4	16	34	1	0	14
OTU_1107	0	0	5	0	0	3	0	1	11	2	5	81	6	2	71	2	5	151	0	3	0	2	43	0	0	11	0	0	0	0	11	0	2	0	0	0	0	0	1	0	0	48	1	5	0	0	53	66	0
OTU_1108	17	28	27	32	8	22	1	26	21	34	22	28	22	16	21	26	13	15	16	20	29	9	17	12	20	27	22	5	13	2	9	11	8	24	3	3	9	2	35	15	14	27	12	24	10	8	11	9	13
OTU_1109	1	0	3	0	0	0	0	1	9	5	18	25	2	10	35	14	27	12	11	17	8	7	18	12	0	48	4	0	4	1	61	3	9	27	3	0	0	0	26	60	43	18	8	15	6	0	200	260	9
OTU_1110	15	30	29	34	10	13	63	42	22	32	44	17	55	40	34	36	41	25	33	48	50	27	97	20	18	24	25	16	9	0	19	19	13	50	21	13	15	5	32	34	69	17	10	7	16	3	16	8	10
OTU_1111	0	0	0	0	0	1	129	0	0	0	0	0	0	0	0	0	0	0	0	0	0	0	0	0	0	0	0	0	0	0	0	0	0	0	0	0	0	1	0	0	0	0	0	0	0	0	0	0	0
OTU_1112	0	0	0	0	0	0	0	0	0	2	0	0	2	0	1	0	0	2	0	3	0	2	0	1	1	0	0	0	0	0	0	0	0	0	0	18	20	43	0	5	5	0	0	0	0	0	0	0	0
OTU_1113	16	24	49	38	2	39	17	40	20	49	29	15	47	29	25	31	21	17	42	28	42	17	17	32	18	9	12	17	11	19	18	15	15	27	34	8	46	31	12	27	66	17	48	52	32	24	41	37	16
OTU_1114	3	8	94	4	0	11	66	58	4	34	50	4	6	9	17	10	13	6	28	29	13	17	7	6	1	11	2	0	2	0	7	0	0	1	0	1	0	0	7	5	11	0	10	12	10	0	32	62	17
OTU_1115	4	16	9	22	10	5	0	4	10	6	7	9	7	23	10	17	19	19	12	21	4	13	13	1	13	13	5	0	24	12	15	6	8	13	10	19	16	6	28	34	23	12	1	8	1	10	4	12	4
OTU_1116	4	13	42	20	4	62	5	22	27	7	38	172	11	31	135	51	67	12	31	31	3	6	64	5	12	41	19	21	17	37	14	8	19	33	7	56	36	29	36	18	20	62	11	7	19	15	3	4	1
OTU_1117	0	9	7	5	4	8	13	25	26	7	18	13	2	28	10	13	25	11	8	18	12	14	4	8	10	24	10	5	48	66	6	5	20	10	2	63	28	17	15	20	9	10	9	5	18	16	9	13	12
OTU_1118	0	9	1	4	2	0	3	0	13	0	4	6	3	3	2	3	11	17	10	15	12	16	1	7	16	21	27	21	0	0	5	6	13	7	14	10	1	1	15	1	2	1	8	2	0	7	0	0	20
OTU_1119	6	573	24	152	37	2	67	11	1	14	64	1	6	38	9	44	27	2	21	36	45	25	6	0	69	10	52	57	5	4	6	1	15	9	10	27	0	14	5	5	18	4	7	10	0	3	0	1	3
OTU_1120	9	3	25	10	1	28	27	27	54	60	56	36	90	46	26	110	63	50	36	52	61	49	36	26	16	13	6	1	10	4	18	5	6	31	5	5	10	9	4	25	34	28	12	38	18	8	42	21	11
OTU_1121	3	3	20	7	4	12	0	6	50	42	49	43	55	61	14	57	55	38	44	54	58	46	28	48	19	15	9	4	6	9	53	14	6	86	34	11	12	9	68	6	5	95	13	66	40	39	67	159	40
OTU_1122	10	22	3	2	1	39	12	11	42	0	5	17	8	117	23	7	16	56	11	29	24	75	8	1	44	8	55	119	43	153	10	34	207	17	33	25	40	43	15	1	0	71	5	53	7	12	6	3	25
OTU_1123	71	0	14	22	0	123	71	10	95	20	10	70	10	9	41	14	1	146	5	0	1	5	297	10	5	469	9	0	0	0	46	1	0	6	1	1	0	2	41	0	0	154	10	12	0	0	10	8	2
OTU_1124	15	22	21	67	12	7	8	12	26	15	23	5	10	18	33	8	16	18	47	14	7	15	40	29	53	10	18	28	11	20	18	5	26	54	9	102	70	33	61	153	102	4	5	9	39	28	7	5	4
OTU_1125	6	1	9	24	4	3	56	45	26	9	19	10	30	45	24	28	7	54	14	44	58	54	34	2	4	46	5	5	1	1	8	21	10	8	32	19	10	0	25	6	3	24	18	18	10	2	14	8	195
OTU_1126	0	1	8	0	0	11	16	4	10	2	9	7	0	6	6	2	3	10	5	3	1	14	6	0	1	8	1	1	4	8	13	2	3	0	0	1	2	3	8	0	0	3	3	6	1	8	9	10	4
OTU_1127	0	0	6	0	0	3	0	2	9	4	6	12	8	10	3	7	7	6	11	2	7	2	4	2	2	3	7	1	3	6	31	8	1	27	14	8	43	7	11	2	3	35	18	31	13	18	2	26	7
OTU_1128	0	5	3	4	0	11	0	5	4	2	24	50	26	11	56	53	68	48	54	49	28	37	63	49	44	26	58	50	6	7	45	24	39	37	20	58	20	5	11	22	14	31	9	18	7	25	17	65	15
OTU_1129	5	7	79	20	2	26	3	8	139	8	109	53	43	20	61	27	34	45	7	10	2	7	108	36	8	52	5	7	17	4	101	59	4	25	74	2	54	28	31	11	6	77	60	36	0	30	56	106	1
OTU_1130	3	29	9	4	1	3	10	6	4	17	3	6	6	8	3	13	17	12	11	20	19	16	23	16	19	14	29	20	43	50	28	4	22	21	11	99	77	57	3	11	33	5	13	16	33	72	26	59	6
OTU_1131	9	4	24	56	5	19	0	2	35	31	38	53	92	40	58	126	48	47	59	26	40	31	27	2	25	12	0	1	5	5	6	1	1	9	0	17	4	8	23	14	0	65	22	37	10	5	67	54	21
OTU_1132	27	51	12	42	6	14	16	30	7	51	45	12	40	16	5	25	16	5	11	7	3	13	4	20	8	12	8	6	5	2	1	8	4	30	0	2	9	3	77	18	6	6	35	28	22	8	1	9	55
OTU_1133	2	0	48	3	0	50	0	0	87	21	3	20	1	5	122	6	4	40	9	2	0	1	33	0	0	9	0	0	1	0	6	0	1	0	0	0	0	0	5	0	0	167	3	9	3	2	1	0	0
OTU_1134	0	0	1	0	0	5	0	8	0	0	15	1	3	11	2	3	7	2	0	2	0	1	1	0	9	0	0	12	0	11	0	0	0	0	0	0	0	1	1	0	0	0	3	3	0	0	0	0	1
OTU_1135	0	0	6	3	0	1	0	13	40	15	21	6	25	2	2	9	8	15	4	4	4	4	34	0	4	32	0	0	3	0	27	9	3	41	13	0	5	0	5	4	0	137	13	6	9	0	4	9	1
OTU_1136	3	0	32	0	7	12	2	2	67	14	12	79	17	8	66	13	10	36	7	5	6	6	29	1	0	26	1	0	18	1	7	0	0	6	0	0	6	10	40	29	6	111	37	16	11	1	17	3	12
OTU_1137	4	26	15	5	3	3	20	19	17	3	3	5	4	16	3	5	6	14	9	7	12	20	6	3	12	10	13	31	13	30	13	19	68	4	57	23	158	15	72	20	14	6	4	8	11	9	6	4	42
OTU_1138	2	10	18	4	4	20	27	31	28	0	5	27	0	12	10	3	12	21	14	12	10	21	9	7	66	51	45	233	49	130	51	60	238	43	99	96	15	28	27	20	44	7	20	16	5	22	0	0	2
OTU_1139	12	15	20	9	1	10	3	11	33	35	60	31	47	38	11	47	52	8	16	26	39	25	12	32	17	29	17	11	17	9	93	54	21	114	41	3	21	15	13	15	56	16	39	31	13	7	21	28	66
OTU_1140	0	6	2	2	0	14	31	132	2	0	4	0	1	1	16	24	7	8	53	10	38	5	30	182	22	11	68	9	5	1	14	63	25	48	65	0	1	2	31	32	9	6	118	31	16	0	2	0	93
OTU_1141	6	31	21	51	16	2	130	21	12	4	30	3	12	9	13	14	6	36	17	22	24	33	23	6	9	23	0	28	4	0	4	11	11	3	14	24	26	5	36	11	6	6	8	23	5	6	4	3	18
OTU_1142	0	0	0	0	0	0	0	0	0	0	0	0	0	0	0	0	0	0	0	0	0	0	0	0	0	0	0	0	0	0	0	0	0	0	0	0	0	0	0	0	0	0	0	0	0	0	0	0	0
OTU_1143	4	22	6	3	1	3	10	7	9	3	2	3	1	30	5	5	6	7	6	8	9	2	11	4	2	8	9	0	3	8	6	1	6	4	3	6	17	4	3	6	7	1	3	1	16	13	8	8	13
OTU_1144	14	52	67	155	29	24	1	17	23	26	22	25	18	9	44	19	8	117	35	17	36	26	96	17	19	11	4	4	2	6	0	0	3	3	0	15	7	19	8	7	1	2	6	3	0	4	7	2	3
OTU_1145	8	98	9	5	6	2	3	16	6	0	3	6	3	27	6	0	6	13	4	8	13	38	8	16	46	26	44	131	58	128	39	45	85	15	41	81	60	51	91	20	54	19	10	14	21	65	0	3	13
OTU_1146	5	2	22	18	1	85	7	14	68	29	37	59	32	15	66	30	23	59	26	10	33	23	92	18	7	38	3	0	13	2	68	10	3	13	13	1	16	4	70	51	3	99	15	16	25	3	21	27	5
OTU_1147	0	0	0	0	0	1	9	0	0	0	0	0	0	0	0	0	0	0	0	0	0	0	0	0	0	0	0	0	0	0	0	0	0	0	0	0	0	2	0	0	0	0	0	0	1	0	0	0	0
OTU_1148	0	0	0	1	0	4	0	0	1	17	3	1	4	0	0	22	2	5	4	1	7	1	2	1	36	0	0	0	16	13	1	1	6	7	0	4	2	0	1	2	0	0	3	0	2	1	385	164	27
OTU_1149	16	17	37	7	7	40	53	31	16	41	29	8	21	23	19	20	13	10	33	20	23	21	14	48	9	21	9	5	11	3	50	47	16	36	30	15	7	17	18	31	31	13	23	21	55	12	4	11	13
OTU_1150	11	3	34	158	15	75	44	22	26	6	4	25	35	24	65	42	10	79	45	6	77	19	25	5	22	8	7	5	2	0	3	0	2	15	11	11	6	0	32	106	3	23	12	17	9	2	19	31	19
OTU_1151	0	0	0	0	0	0	0	0	0	0	0	0	0	0	0	0	0	0	0	0	0	0	0	0	0	0	1	0	0	6	0	0	0	0	0	0	0	2	0	0	0	0	0	0	0	0	0	0	0
OTU_1152	2	98	0	0	15	3	13	51	57	0	2	5	14	2	3	2	29	11	3	13	0	0	0	0	94	11	1	28	3	30	76	31	92	49	77	0	14	6	16	83	298	0	23	8	2	0	0	0	12
OTU_1153	0	0	44	3	0	21	8	5	32	0	3	24	9	4	22	25	25	37	3	62	63	109	14	1	6	30	0	0	4	0	8	3	23	2	20	51	2	0	6	8	3	22	0	9	32	1	6	6	79
OTU_1154	7	22	6	31	4	6	1	2	5	2	11	6	11	13	9	7	12	3	71	86	19	33	4	22	65	7	35	65	78	114	15	20	50	54	23	37	80	51	9	17	19	13	18	26	21	25	24	46	72
OTU_1155	0	0	6	0	0	2	1	0	3	0	2	6	2	1	1	1	1	12	2	4	2	16	1	9	34	14	22	52	5	13	17	2	143	7	57	900	212	172	41	193	162	1	3	8	1	21	1	0	0
OTU_1156	4	1	9	3	0	316	9	91	35	81	104	25	37	40	14	14	20	139	93	89	40	31	83	63	17	41	6	2	19	4	17	7	9	5	2	1	12	3	30	77	11	9	9	13	33	3	28	28	7
OTU_1157	1	3	1	3	4	12	15	0	36	2	3	8	2	17	9	1	15	29	8	21	34	15	34	37	26	37	16	15	49	21	52	27	32	45	53	65	17	17	99	27	9	26	8	36	38	8	2	0	28
OTU_1158	0	332	0	18	29	0	0	1	8	0	6	1	3	9	0	5	4	0	3	6	7	25	1	0	37	28	66	196	17	9	19	14	42	15	27	16	11	17	10	4	32	13	4	20	0	13	0	0	7
OTU_1159	5	11	16	3	0	153	451	262	76	76	127	55	35	16	35	13	25	38	19	21	18	2	12	3	6	16	3	2	2	1	8	4	1	6	3	0	0	0	9	6	9	19	13	14	6	1	9	3	1
OTU_1160	2	21	2	3	3	2	1	4	0	3	1	9	5	15	9	12	5	5	9	6	11	8	10	3	11	6	10	5	10	6	2	2	5	2	3	5	13	13	2	5	8	5	0	4	7	12	3	9	3
OTU_1161	1	0	21	1	0	29	0	0	65	6	0	38	1	0	98	3	2	39	6	0	1	0	17	0	1	13	1	0	11	1	2	0	0	0	0	0	3	0	2	4	0	141	1	1	5	0	3	0	0
OTU_1162	0	9	8	4	0	5	0	3	2	3	12	6	2	4	8	4	6	1	0	2	3	2	2	0	2	4	8	8	7	39	0	3	7	7	1	6	19	13	8	6	6	2	3	7	0	1	0	0	7
OTU_1163	1	1	2	2	6	7	0	5	17	11	12	37	24	18	7	10	8	20	6	9	4	10	30	9	3	12	7	4	4	3	4	5	1	34	2	13	6	1	25	19	12	2	3	1	2	2	2	1	2
OTU_1164	0	0	0	0	0	0	0	0	0	0	0	0	0	0	0	0	0	0	0	0	0	0	0	0	0	0	0	0	1	0	0	0	0	0	0	0	0	0	0	0	0	0	0	0	0	0	0	0	0
OTU_1165	14	1	22	274	11	0	0	49	16	402	137	38	149	20	0	17	61	105	33	0	0	0	0	0	0	1	3	0	27	2	60	30	14	12	21	0	2	0	51	9	0	8	50	147	6	0	0	31	0
OTU_1166	0	0	0	0	0	1	0	0	0	11	0	0	0	0	0	0	0	0	0	0	0	0	1	0	0	0	1	0	0	0	0	0	1	0	0	0	0	0	0	0	0	0	0	0	0	0	0	0	0
OTU_1167	11	5	22	10	14	24	5	14	46	22	17	50	65	22	48	26	14	69	35	17	41	30	50	15	7	34	0	6	22	5	23	13	3	30	5	15	29	8	58	58	16	54	18	21	48	6	56	19	9
OTU_1168	0	0	0	0	0	0	0	0	0	0	0	0	0	0	0	0	0	0	0	0	0	0	0	0	0	0	0	0	0	0	0	0	0	0	0	0	0	0	0	0	0	0	0	0	0	0	0	0	0
OTU_1169	0	1	12	0	0	37	17	24	27	3	9	17	1	11	57	1	4	35	21	19	13	21	13	8	0	53	1	0	0	1	3	1	0	1	0	0	0	0	4	43	14	7	11	11	0	0	1	5	1
OTU_1170	1	9	32	1	0	44	29	27	284	9	61	129	19	31	20	17	72	31	8	42	8	17	18	25	42	6	15	9	2	2	35	3	7	32	15	2	5	0	0	3	2	87	16	48	4	9	0	7	3
OTU_1171	13	6	35	3	11	85	5	22	112	60	23	41	13	4	47	10	6	62	45	11	23	27	95	9	11	6	1	0	25	4	14	7	2	11	14	5	15	3	71	30	11	76	10	29	42	2	16	23	19
OTU_1172	3	9	63	22	4	27	0	9	82	25	40	34	68	44	44	43	26	33	31	28	23	15	74	23	22	53	14	4	31	13	56	13	11	94	69	21	35	22	6	13	16	80	11	26	43	9	53	31	4
OTU_1173	0	20	11	44	2	12	6	19	22	13	15	18	53	19	18	26	21	15	16	33	17	5	11	0	8	13	1	3	12	25	16	0	4	10	1	0	14	24	12	42	1	10	2	21	6	17	3	11	20
OTU_1174	1	20	3	42	3	9	6	6	33	10	9	17	16	21	25	19	12	29	25	22	30	14	17	10	20	16	8	5	11	6	15	8	2	22	15	11	17	79	13	3	7	41	27	26	15	23	24	39	22
OTU_1175	6	25	16	13	2	59	2	10	21	29	34	23	54	33	19	45	36	51	37	24	52	17	39	7	20	13	11	5	1	0	17	3	3	57	20	11	61	6	16	10	36	9	18	10	0	4	15	10	29
OTU_1176	1	1	34	9	12	152	22	39	114	49	58	77	38	19	124	41	28	64	48	35	21	21	31	9	2	13	0	1	14	3	2	2	1	3	2	2	3	0	72	11	0	69	16	13	10	4	29	20	1
OTU_1177	0	24	11	48	0	19	17	30	14	15	10	16	32	15	16	17	21	16	22	34	19	4	6	2	2	4	0	2	12	31	11	0	7	23	1	1	13	27	7	40	11	10	0	16	7	4	1	6	26
OTU_1178	0	0	4	5	0	0	0	0	1	0	9	1	2	14	3	4	1	21	2	1	8	0	16	0	5	5	1	0	1	1	3	0	0	1	2	2	7	0	31	1	0	8	4	10	2	2	3	1	1
OTU_1179	0	0	41	0	5	0	0	3	0	14	0	5	103	11	1	0	0	0	0	0	0	0	65	0	0	66	132	0	0	0	297	294	0	63	351	0	25	15	111	0	2	0	526	12	0	0	0	1	0
OTU_1180	6	7	4	60	12	22	1	4	12	38	2	3	3	6	30	11	21	27	40	58	2	2	6	0	11	2	0	0	3	1	6	0	4	7	0	3	3	8	26	0	0	1	24	7	0	0	0	10	9
OTU_1181	0	2	0	0	0	0	26	1	0	0	4	3	3	5	10	13	6	9	14	21	9	9	14	11	7	11	2	5	6	9	9	7	7	4	5	10	12	11	1	7	12	6	4	0	11	15	5	4	5
OTU_1182	34	51	27	17	1	24	73	46	19	49	39	44	6	24	8	16	25	21	9	15	17	19	9	6	0	24	1	0	3	2	21	5	3	5	2	0	3	0	16	13	10	6	2	9	17	0	35	31	11
OTU_1183	8	42	12	15	2	12	79	8	15	5	12	24	1	16	9	13	8	1	4	13	11	2	15	5	89	3	26	16	39	42	74	16	62	83	53	23	42	8	39	96	473	30	75	48	17	10	0	53	27
OTU_1184	4	14	28	242	18	26	7	4	22	56	17	19	109	16	9	101	29	14	31	5	104	18	9	3	127	5	1	5	1	10	39	0	8	47	5	10	29	17	13	14	2	20	6	5	4	4	37	48	26
OTU_1185	12	4	1	11	2	7	7	9	12	45	25	3	48	31	7	46	45	4	61	49	65	37	0	16	11	11	18	2	5	4	10	12	2	7	3	2	11	0	0	5	20	7	60	53	67	1	28	60	89
OTU_1186	0	0	0	0	0	0	2	0	0	0	0	0	0	0	0	0	0	0	0	0	0	0	0	0	0	0	0	0	0	0	0	0	0	0	0	0	0	0	0	0	0	0	0	0	0	0	0	0	0
OTU_1187	0	0	0	0	0	0	0	1	0	0	0	0	0	0	0	0	0	0	0	0	0	0	0	0	0	0	0	0	0	0	0	0	0	0	0	0	0	0	0	0	0	0	0	0	0	0	0	0	0
OTU_1188	0	0	0	28	0	0	0	1	0	0	0	0	3	1	0	0	0	0	0	0	1	0	0	0	0	1	0	0	0	0	0	0	0	0	0	0	0	0	1	0	0	17	0	0	0	0	0	0	0
OTU_1189	7	0	4	28	5	25	1	15	42	31	3	57	43	8	37	48	14	41	22	4	24	0	28	0	16	5	0	1	2	0	1	3	1	0	6	3	1	0	12	0	0	23	47	4	0	0	20	16	12
OTU_1190	0	0	0	0	0	0	0	0	0	0	0	0	0	0	0	0	0	0	0	0	0	0	0	0	0	0	0	0	0	0	0	0	0	0	0	0	0	0	0	0	0	0	0	0	0	0	0	0	0
OTU_1191	3	2	2	7	1	5	8	15	6	0	5	10	12	2	38	14	19	36	20	49	36	42	52	52	94	63	96	156	35	10	46	41	121	38	39	153	42	34	11	56	43	11	15	24	14	26	13	8	2
OTU_1192	13	9	1	4	1	1	3	5	1	35	47	6	41	45	7	80	91	2	24	36	55	25	2	54	15	13	10	8	12	6	4	11	17	36	12	11	39	37	3	16	64	16	61	60	11	4	19	31	51
OTU_1193	0	7	0	1	0	9	6	9	0	1	1	0	0	9	0	0	7	3	2	8	7	6	1	0	14	5	5	6	3	3	3	2	4	4	2	1	5	1	3	1	1	0	5	3	7	19	0	0	8
OTU_1194	0	0	12	0	0	10	0	3	27	27	26	22	19	33	20	18	19	38	33	19	22	5	76	7	5	47	3	3	8	7	55	2	1	27	3	2	6	1	9	5	0	63	12	25	16	27	33	93	4
OTU_1195	10	25	5	24	9	3	5	1	7	7	7	10	14	26	10	17	14	7	9	20	5	8	6	13	13	11	7	9	31	38	19	8	12	8	10	59	65	26	10	19	16	6	9	5	13	25	11	15	6
OTU_1196	0	0	0	0	0	0	0	0	0	0	0	0	1	11	0	10	2	0	3	0	1	1	2	0	3	2	0	1	0	0	3	0	0	0	1	2	8	1	0	0	0	1	0	3	0	2	0	1	3
OTU_1197	8	19	20	26	7	46	18	12	49	26	39	81	30	24	26	37	27	22	13	19	24	22	15	4	13	8	10	6	7	2	1	4	0	1	0	4	1	0	15	4	1	9	5	6	5	5	2	5	1
OTU_1198	1	4	87	1	2	34	0	2	99	0	28	49	0	87	44	5	60	100	17	50	0	1	98	0	6	23	5	3	1	4	18	1	1	88	8	26	0	4	2	3	0	79	0	64	2	18	0	171	6
OTU_1199	0	10	8	4	1	0	2	0	7	1	2	2	3	20	7	2	10	5	3	6	8	6	9	5	9	2	3	2	10	19	8	0	12	3	6	20	20	13	7	5	9	9	9	9	15	39	7	8	13
OTU_1200	0	0	0	0	0	0	0	0	0	0	1	0	0	1	0	0	0	0	0	0	0	0	0	0	1	0	0	0	0	0	0	0	0	0	0	0	0	0	0	0	0	0	0	0	0	0	0	0	0
OTU_1201	25	13	72	41	8	66	123	32	46	31	38	23	46	31	14	34	12	16	36	29	50	10	8	35	19	16	19	15	34	22	16	20	9	23	37	5	33	19	8	20	37	28	48	34	33	17	26	34	35
OTU_1202	18	9	43	2	0	46	85	38	12	45	16	13	19	21	54	26	31	9	32	21	36	18	11	26	2	84	15	9	18	12	45	39	5	8	10	0	0	1	25	35	35	4	12	13	24	5	12	62	6
OTU_1203	0	0	1	0	0	3	0	3	8	2	6	18	5	3	23	6	5	55	16	8	6	10	23	3	10	15	7	8	1	0	40	14	3	17	7	3	5	1	8	7	5	19	7	12	2	7	4	2	4
OTU_1204	0	0	0	0	0	0	0	0	0	0	0	0	0	0	0	0	0	0	1	0	0	0	0	0	0	0	0	0	0	0	0	0	0	0	0	0	0	0	0	0	0	0	0	0	0	0	0	0	0
OTU_1205	2	10	17	18	3	7	2	9	11	11	11	26	23	19	27	13	10	31	10	14	28	22	21	12	9	19	12	10	16	6	26	8	7	12	7	9	10	0	12	17	19	8	11	3	1	5	12	9	1
OTU_1206	5	68	9	19	8	49	213	29	12	0	9	59	3	18	10	0	4	35	7	8	19	39	50	0	123	9	3	15	0	16	13	14	16	15	0	13	13	15	31	30	47	1	7	37	0	6	6	4	6
OTU_1207	5	12	32	8	0	56	2	24	7	62	170	22	32	17	7	31	34	18	11	6	21	21	7	7	7	61	5	0	22	8	15	16	19	35	11	10	24	42	11	16	47	25	34	26	5	0	2	0	0
OTU_1208	0	0	0	0	0	3	8	0	0	0	0	0	0	3	0	0	0	0	0	0	0	0	0	0	0	0	0	0	0	0	0	0	10	0	4	43	2	0	1	2	14	0	0	6	0	152	0	463	1
OTU_1209	6	12	43	28	8	15	15	29	30	14	13	24	22	14	25	25	20	44	9	13	14	11	38	16	26	42	20	23	70	32	47	31	23	85	38	62	40	13	33	69	75	18	12	15	13	13	22	21	11
OTU_1210	4	2	21	6	0	84	8	34	30	15	19	48	24	19	60	17	16	65	43	15	24	19	55	16	9	35	2	0	11	2	42	6	4	15	12	22	16	6	70	75	14	51	8	13	30	0	29	32	21
OTU_1211	0	0	0	0	0	9	2	3	0	1	2	2	0	4	7	0	0	0	0	0	1	0	3	1	0	1	0	0	1	0	0	5	0	1	2	0	0	0	3	0	1	0	4	0	2	2	0	2	0
OTU_1212	19	43	7	12	17	5	8	12	6	0	2	5	1	5	5	0	6	9	10	3	6	14	10	5	25	38	78	100	25	102	29	28	121	40	69	91	45	41	143	20	30	21	6	19	35	52	0	0	26
OTU_1213	9	10	35	6	0	34	5	10	42	24	26	54	3	20	51	17	18	32	11	12	11	8	20	10	1	19	5	0	0	3	17	3	1	16	4	0	0	0	27	46	67	23	24	44	6	0	21	46	9
OTU_1214	0	0	1	0	2	0	0	0	0	0	0	0	0	0	0	0	0	0	0	0	0	0	0	0	0	0	0	0	0	0	0	0	0	0	0	0	0	0	0	0	0	0	0	0	0	0	0	0	0
OTU_1215	1	0	0	11	2	12	1	3	6	0	0	7	0	0	122	45	2	320	37	1	0	0	32	0	0	18	79	0	3	0	5	45	0	6	55	3	0	0	0	0	0	2	133	17	233	0	80	0	20
OTU_1216	0	0	0	0	0	1	14	6	0	5	0	0	0	0	1	0	1	0	0	0	1	0	0	0	0	0	0	0	0	0	0	0	0	0	0	0	0	0	6	0	0	0	1	2	0	0	12	5	11
OTU_1217	0	0	0	0	0	0	0	0	0	0	0	0	0	1	8	0	0	2	7	0	0	0	0	0	11	0	1	13	1	1	0	0	3	0	2	6	2	8	0	0	0	0	6	0	1	38	0	0	0
OTU_1218	0	0	32	0	1	24	10	104	63	2	8	16	0	27	25	3	13	24	4	11	6	7	48	1	6	6	6	4	4	49	13	5	30	61	4	9	8	2	88	1	3	24	21	76	0	6	0	9	48
OTU_1219	3	1	5	9	0	12	1	4	13	6	21	48	15	16	82	55	69	29	30	35	6	7	28	6	2	25	1	0	7	1	0	3	0	0	1	1	0	0	20	8	0	15	15	23	3	1	23	17	11
OTU_1220	2	23	10	5	3	2	0	0	6	13	20	5	15	24	16	16	23	9	8	29	24	12	8	7	17	14	9	6	17	4	8	9	9	11	6	1	8	4	6	6	19	12	6	9	14	21	18	16	6
OTU_1221	0	1	28	0	0	8	5	7	82	11	5	15	102	10	22	27	17	20	2	14	5	2	8	5	7	126	77	16	17	9	134	14	43	271	88	9	27	2	16	11	6	106	24	45	19	17	51	19	15
OTU_1222	3	7	12	0	3	19	33	38	34	12	6	1	0	3	8	2	3	5	8	11	14	3	6	103	5	3	22	1	0	3	18	19	1	1	14	2	0	0	11	21	19	17	90	13	6	2	0	0	68
OTU_1223	2	0	10	8	9	2	1	8	7	5	8	5	11	4	7	2	7	13	2	15	7	10	12	45	40	14	67	117	32	20	15	26	46	12	27	27	7	9	0	14	74	4	8	20	5	16	0	0	10
OTU_1224	3	2	7	4	1	1	9	10	2	2	2	5	12	9	9	8	8	13	28	17	26	16	10	10	7	21	2	5	12	1	21	11	19	47	98	32	73	14	129	441	160	36	34	27	77	25	55	16	12
OTU_1225	11	9	24	42	2	21	25	17	44	15	22	14	32	14	50	28	28	12	25	16	31	18	18	7	7	1	1	5	19	3	0	3	4	5	0	24	16	36	7	38	22	19	11	24	5	4	68	68	19
OTU_1226	0	0	0	0	0	0	1	2	0	2	1	0	1	0	0	0	0	6	0	2	0	0	0	1	0	6	0	0	0	0	0	0	3	0	0	0	0	0	0	7	1	0	0	0	1	4	0	2	0
OTU_1227	4	16	41	38	3	84	38	38	7	36	27	6	18	21	27	20	12	24	17	15	19	25	17	62	12	29	24	8	5	4	10	9	6	3	1	13	8	6	36	23	8	7	16	24	9	2	0	7	19
OTU_1228	0	0	3	0	0	5	26	6	20	15	4	7	3	6	6	4	2	21	7	5	9	3	28	1	6	28	0	1	3	0	41	1	0	18	2	3	1	2	5	7	2	57	8	30	0	0	3	70	2
OTU_1229	0	0	0	0	0	2	0	0	13	0	8	34	1	11	20	3	16	10	15	13	10	39	14	0	4	32	10	2	1	4	57	26	13	14	14	2	0	0	7	0	0	25	6	17	124	26	1	2	115
OTU_1230	12	60	2	21	3	2	0	3	25	0	97	9	13	48	3	14	11	24	13	57	7	31	12	5	28	42	46	218	12	7	9	10	86	11	24	22	11	13	34	8	9	244	8	58	43	95	0	2	20
OTU_1231	0	6	17	17	1	58	15	14	55	28	60	49	82	49	38	56	29	37	41	31	36	38	16	3	22	9	6	2	5	4	17	1	6	19	5	0	2	0	11	8	6	41	5	28	3	4	83	81	15
OTU_1232	8	0	4	3	1	20	12	3	11	12	0	11	0	1	36	4	1	27	2	0	4	0	7	3	0	2	3	0	8	2	6	0	0	3	5	2	284	1	6	51	2	63	0	0	44	0	15	5	0
OTU_1233	4	13	15	2	0	3	2	8	4	4	25	1	12	11	2	18	13	3	3	2	10	1	2	0	1	15	0	0	10	15	66	3	7	68	21	2	17	14	0	3	1	30	8	14	21	50	42	153	32
OTU_1234	1	3	8	0	0	4	0	1	20	4	21	15	11	14	3	9	5	24	4	4	1	1	78	5	9	87	17	11	4	4	72	8	8	58	24	0	12	0	1	0	2	222	9	38	17	44	47	80	1
OTU_1235	0	0	5	0	0	8	5	0	0	4	1	2	6	0	5	0	2	2	2	3	3	2	3	3	0	5	2	0	3	1	8	5	0	0	1	0	0	0	8	2	4	3	0	1	1	1	8	5	3
OTU_1236	0	2	0	0	0	0	0	0	0	0	0	0	0	0	0	0	0	0	0	0	0	0	1375	0	0	0	0	0	0	0	0	0	0	3	0	0	0	0	0	1	0	0	0	0	1	0	0	0	0
OTU_1237	9	15	17	17	8	34	0	7	20	29	43	49	45	40	46	28	21	27	34	21	19	18	27	38	17	15	15	15	10	9	18	6	14	12	5	19	30	12	51	46	17	50	29	56	25	16	25	17	18
OTU_1238	0	7	5	2	0	2	0	21	5	50	87	18	73	44	1	48	63	0	3	13	6	11	4	18	3	7	2	2	3	6	2	2	1	1	0	1	5	4	1	8	22	1	44	82	9	2	20	24	40
OTU_1239	1	3	5	13	1	26	23	41	7	2	30	27	3	16	5	2	1	42	0	1	1	0	2	0	2	5	0	0	0	2	2	2	0	0	10	11	1	1	11	2	2	2	11	11	3	0	20	4	6
OTU_1240	3	7	0	0	5	6	0	3	0	0	0	0	1	0	1	4	0	17	3	8	0	0	0	1	14	6	3	38	42	215	0	0	67	12	24	55	74	58	0	5	38	0	0	2	2	0	0	0	0
OTU_1241	1	0	6	7	0	1	7	18	6	1	11	2	7	9	6	9	13	12	2	25	24	38	19	1	1	32	13	8	0	0	14	33	2	5	51	25	0	0	22	0	1	19	22	27	0	2	1	2	242
OTU_1242	0	0	14	0	0	24	19	25	47	11	53	56	4	82	70	101	42	268	35	102	59	80	51	3	1	6	0	0	1	0	0	2	0	1	6	2	0	0	5	1	0	5	7	4	0	0	2	11	22
OTU_1243	3	57	12	0	3	6	0	11	18	0	3	3	1	36	2	2	10	8	12	4	2	1	17	2	23	28	27	55	12	96	14	35	63	34	69	20	27	41	313	3	34	49	47	108	60	48	6	2	4
OTU_1244	1	2	0	0	0	1	0	0	0	5	9	11	27	17	8	16	14	5	38	33	51	14	0	30	25	0	10	11	0	4	0	4	0	5	1	6	47	11	0	18	36	8	51	47	18	3	35	29	65
OTU_1245	1	2	1	6	5	0	5	2	0	0	8	2	3	25	1	5	8	3	3	9	9	12	4	2	8	19	7	4	19	36	11	5	6	5	7	18	21	14	0	13	8	1	3	0	9	10	10	14	5
OTU_1246	8	5	2	14	7	3	1	3	5	21	17	11	35	35	7	58	59	2	51	44	56	24	2	21	15	5	7	2	11	6	9	11	1	17	5	1	7	1	3	5	10	9	55	46	15	1	10	12	88
OTU_1247	10	14	11	35	4	33	10	16	22	12	42	29	41	30	43	21	30	36	42	43	33	21	20	28	18	11	9	10	10	10	15	7	11	14	2	10	16	23	57	19	26	20	34	32	12	4	14	24	19
OTU_1248	1	17	4	98	4	2	0	0	3	64	26	11	50	17	0	6	19	3	9	17	12	20	0	22	18	0	7	3	1	5	2	2	2	25	3	2	13	11	10	13	4	18	32	30	58	24	100	55	62
OTU_1249	0	10	2	9	0	0	0	5	5	6	8	2	2	23	6	7	14	4	3	20	9	6	10	1	17	12	5	1	10	3	6	2	0	6	3	5	5	9	0	7	7	12	10	6	15	10	7	23	6
OTU_1250	9	17	14	2	13	8	0	3	16	4	2	1	1	6	5	2	3	4	3	0	1	0	2	29	20	5	4	7	8	9	7	1	7	9	7	9	51	31	2	13	7	7	0	3	34	75	38	40	4
OTU_1251	13	15	5	26	2	3	33	9	3	28	17	6	61	43	6	70	66	1	24	35	61	30	0	12	11	2	6	4	8	1	1	1	4	1	2	1	6	2	4	6	11	4	27	56	29	6	15	20	53
OTU_1252	16	6	46	33	6	37	3	34	60	43	68	55	41	25	24	72	46	19	26	38	22	34	18	10	3	10	0	0	19	4	13	4	3	21	2	28	48	51	1	27	61	13	4	8	4	2	40	29	9
OTU_1253	0	11	4	3	0	5	0	2	12	1	0	6	4	16	10	4	15	5	7	21	5	10	7	3	23	14	3	1	9	4	0	1	7	3	0	6	7	3	0	6	5	3	2	1	4	7	6	4	11
OTU_1254	4	2	12	7	0	1	2	1	3	16	40	21	20	29	18	58	46	41	40	44	54	25	13	26	12	62	27	13	13	6	25	13	4	19	3	12	16	12	8	2	6	13	40	35	2	3	32	51	12
OTU_1255	0	7	4	0	1	12	0	3	4	0	7	5	1	6	16	1	3	8	3	9	5	20	14	1	14	22	11	77	8	152	34	11	135	23	43	79	9	11	21	1	6	4	0	11	0	1	2	0	3
OTU_1256	5	6	19	15	8	4	69	4	15	6	13	5	6	19	15	12	14	53	31	15	32	15	13	3	13	70	1	31	2	6	10	1	14	13	6	9	24	5	107	15	1	6	18	39	2	3	1	0	65
OTU_1257	1	1	0	4	0	0	4	2	12	6	16	6	7	13	16	24	18	20	29	41	19	9	10	22	9	2	11	5	8	7	29	4	0	17	4	0	14	11	25	6	22	14	29	31	7	4	18	26	36
OTU_1258	15	15	26	3	3	31	119	37	8	38	19	10	10	20	19	17	19	18	29	22	20	12	13	11	4	17	6	0	12	2	88	35	16	64	35	2	2	4	37	53	65	30	23	35	11	1	6	13	14
OTU_1259	5	3	0	6	2	2	0	2	2	0	3	3	0	0	0	0	0	1	2	4	0	0	0	0	4	2	0	7	77	488	5	1	266	3	23	51	251	58	4	156	274	1	1	1	0	0	0	0	3
OTU_1260	0	4	11	15	1	3	19	1	6	2	7	19	11	50	20	24	20	9	4	18	37	39	4	1	16	22	9	6	14	7	11	4	3	9	0	12	7	4	5	9	9	2	0	6	5	6	8	30	4
OTU_1261	0	0	0	0	0	0	0	0	0	0	0	0	0	0	0	0	0	0	0	0	0	0	0	0	0	0	0	0	0	0	0	0	0	0	0	0	0	0	0	0	0	0	0	0	0	0	0	0	0
OTU_1262	1	14	2	6	0	27	5	18	4	3	10	32	1	10	5	1	1	31	0	2	1	0	2	2	2	3	0	0	0	2	2	5	1	0	3	11	1	0	11	0	8	4	14	18	5	1	32	0	5
OTU_1263	2	4	11	18	3	27	5	4	11	8	0	18	5	17	14	13	6	11	4	7	3	3	13	1	8	20	1	3	35	36	16	4	8	66	5	18	5	1	17	12	5	19	8	1	2	5	7	4	1
OTU_1264	9	28	5	0	4	11	3	1	13	0	3	10	0	13	2	6	4	15	8	6	20	17	19	25	50	13	44	61	74	151	22	26	88	35	62	34	110	84	28	29	76	8	1	12	83	60	2	0	20
OTU_1265	0	3	0	0	0	1	5	2	5	1	1	9	0	0	4	0	1	6	0	2	0	0	1	2	0	1	0	0	0	0	0	0	2	2	2	0	2	5	0	0	2	0	1	0	0	0	0	0	1
OTU_1266	0	11	7	0	4	21	22	5	5	1	1	4	0	28	49	1	6	31	14	11	6	70	61	15	12	157	17	37	44	69	0	4	24	7	17	12	1	17	3	0	8	76	111	31	17	105	0	0	1
OTU_1267	0	0	10	0	1	3	7	5	43	18	18	14	14	18	13	3	23	17	3	9	1	5	163	0	4	133	0	3	7	6	69	5	7	105	18	4	1	1	4	1	0	134	11	37	16	6	47	216	8
OTU_1268	0	0	3	0	0	4	14	0	1	2	3	0	5	10	2	12	16	0	9	8	8	7	0	5	2	0	5	2	3	1	1	2	3	4	0	0	3	0	2	0	5	4	21	34	14	6	47	58	122
OTU_1269	3	10	23	2	3	24	15	17	12	11	19	24	25	21	18	14	15	10	26	17	8	10	20	9	10	25	10	11	9	12	10	11	14	25	4	9	23	22	24	10	8	35	25	32	19	32	17	17	6
OTU_1270	127	978	0	160	277	0	0	291	0	11	94	0	30	44	1	14	3	0	11	11	5	3	0	31	14	0	1	5	1	0	0	0	26	0	5	40	2	1	0	10	5	0	0	1	1	8	1	4	2
OTU_1271	4	13	15	7	0	50	9	25	28	74	60	45	20	38	14	36	37	10	23	16	18	11	12	72	8	1	4	1	3	0	9	7	1	6	3	0	1	1	8	21	29	14	22	31	13	4	18	32	16
OTU_1272	6	9	19	6	0	8	2	5	7	18	32	5	15	34	11	28	22	7	40	97	13	20	14	11	10	5	8	8	14	12	10	9	10	102	49	9	13	16	7	18	22	16	34	57	44	4	17	21	29
OTU_1273	3	95	0	15	11	0	0	0	4	3	6	2	0	14	5	6	1	11	2	16	8	18	8	3	7	1	19	95	0	7	8	7	25	7	15	34	1	5	9	5	9	4	2	5	0	8	0	2	12
OTU_1274	0	9	4	6	2	0	0	3	5	3	2	9	12	14	13	10	14	13	25	34	5	11	7	27	23	7	25	16	31	66	17	20	18	61	39	24	70	29	6	43	27	17	3	1	55	127	1	10	3
OTU_1275	0	0	0	0	0	0	0	0	0	0	0	0	0	0	0	0	0	0	0	0	0	0	0	0	0	0	0	0	0	0	0	0	0	0	0	0	0	0	0	0	0	0	0	0	0	0	0	0	0
OTU_1276	3	10	10	0	3	6	0	2	11	0	3	6	0	5	7	0	13	9	4	20	9	27	13	52	99	18	39	104	36	41	27	8	59	42	14	11	12	16	17	18	78	14	21	40	20	37	0	6	33
OTU_1277	0	0	0	0	0	0	1	1	0	0	0	0	0	0	0	0	0	0	0	0	0	0	0	0	0	0	0	0	0	0	0	0	0	0	0	1	0	2	0	0	0	0	0	0	0	0	0	0	0
OTU_1278	6	0	1	0	0	3	4	3	1	3	0	5	4	6	8	1	2	1	2	0	6	0	1	3	2	0	1	0	0	3	0	0	0	1	0	0	1	0	2	0	0	8	3	5	3	2	7	0	1
OTU_1279	19	17	18	14	0	15	6	12	7	20	20	11	13	16	30	15	25	11	54	39	38	32	6	28	6	13	16	2	9	20	13	8	9	5	5	47	19	14	26	21	24	12	26	26	13	4	16	38	17
OTU_1280	0	0	0	16	0	0	0	0	0	0	0	0	0	0	0	0	0	0	0	0	0	0	280	0	0	0	2	0	0	1	0	49	0	0	0	0	2	1	160	0	0	191	153	96	0	0	0	0	0
OTU_1281	0	1	4	10	0	10	1	2	7	0	23	1	11	9	15	22	9	37	20	17	7	14	19	4	17	18	11	16	7	13	6	2	6	17	11	75	38	44	6	3	8	48	8	16	17	71	6	14	1
OTU_1282	0	0	1	0	0	0	0	2	0	0	3	8	0	1	4	3	7	49	6	51	16	64	4	0	8	18	170	203	64	131	10	17	264	5	18	256	3	147	6	1	11	3	0	0	1	2	0	2	0
OTU_1283	1	1	1	0	0	1	0	0	0	0	3	0	1	0	2	0	3	0	0	0	1	1	0	0	0	0	0	0	0	0	2	0	0	0	0	0	2	0	1	1	0	0	2	0	0	0	0	0	0
OTU_1284	0	0	4	0	1	5	5	2	10	4	0	2	1	6	6	1	9	1	2	1	8	0	25	7	2	5	0	2	3	4	1	0	5	0	0	4	4	1	5	1	4	6	3	7	1	1	1	0	2
OTU_1285	0	0	1	1	0	0	0	0	0	0	0	0	2	0	1	1	0	0	0	0	0	2	0	0	0	2	0	0	0	1	0	0	0	0	0	1	0	0	1	0	1	0	0	1	0	0	1	3	0
OTU_1286	0	101	1	7	9	0	0	0	4	0	1	2	5	5	4	3	4	7	0	21	3	21	0	1	11	12	30	182	1	3	4	9	54	2	11	31	0	7	9	2	7	1	6	6	0	1	0	0	20
OTU_1287	1	0	4	0	1	2	2	2	12	3	18	5	8	10	0	2	7	10	2	7	14	4	9	10	10	32	17	31	51	107	31	24	54	15	67	30	170	88	42	11	82	5	7	13	124	72	3	2	29
OTU_1288	0	12	9	9	1	0	0	0	6	0	26	2	7	44	13	33	47	49	10	29	14	26	32	1	22	47	2	38	2	1	9	0	33	5	1	5	12	0	111	1	13	15	22	50	7	9	1	0	34
OTU_1289	0	2	18	4	3	12	0	1	14	7	3	16	3	2	10	8	2	66	8	6	7	15	175	5	3	247	10	11	10	16	235	62	26	289	100	15	40	7	96	33	12	137	6	17	18	20	15	9	2
OTU_1290	13	15	24	9	5	7	112	35	9	52	25	6	59	40	1	56	67	0	19	25	51	25	3	46	53	4	9	9	13	3	7	13	5	1	5	0	6	4	2	0	2	5	16	14	46	11	29	61	21
OTU_1291	2	1	0	2	0	5	2	3	0	9	9	1	15	9	2	10	8	3	19	24	29	11	2	8	3	0	9	14	2	10	1	1	0	0	1	2	22	1	9	7	13	1	27	30	11	4	31	28	33
OTU_1292	0	2	127	24	0	10	309	30	21	3	0	218	2	3	109	4	0	236	17	3	0	1	65	3	5	25	10	0	10	0	28	8	0	11	0	0	0	0	4	2	4	58	39	18	0	0	6	25	8
OTU_1293	0	0	0	0	0	4	2	3	2	5	1	3	0	0	6	1	2	3	2	6	2	0	2	0	1	0	1	0	0	0	1	0	1	0	0	0	0	0	4	5	0	4	8	1	5	0	2	0	0
OTU_1294	0	5	133	20	0	10	220	39	34	0	0	205	1	9	93	8	4	175	20	4	0	1	73	1	5	15	18	0	16	0	13	2	0	22	0	0	0	0	4	0	3	62	26	11	0	0	8	22	13
OTU_1295	14	27	1	18	3	13	7	7	3	43	46	11	84	32	17	76	46	12	37	64	90	33	10	50	61	2	13	20	17	15	2	3	2	2	3	2	44	12	21	13	37	5	80	46	46	6	47	40	48
OTU_1296	0	2	0	0	0	0	0	1	0	0	0	0	0	0	0	0	0	0	0	0	0	0	0	3	0	0	0	0	1	3	0	0	0	1	0	0	0	0	1	0	0	6	0	0	0	0	0	0	0
OTU_1297	0	5	0	0	0	2	1	7	3	0	0	9	1	2	7	3	3	5	6	1	10	17	3	3	5	6	26	44	6	14	7	50	43	6	18	22	3	15	4	4	0	3	21	6	1	6	1	2	10
OTU_1298	1	0	0	0	0	0	0	0	0	0	0	0	0	0	0	0	0	0	0	0	0	0	0	0	0	0	0	0	0	0	0	0	0	0	0	0	0	0	0	0	0	0	0	0	0	0	0	0	0
OTU_1299	0	0	0	1	0	4	19	0	1	1	0	0	1	0	1	3	0	1	0	2	0	1	1	0	4	0	0	0	0	0	0	5	0	0	0	0	2	1	0	0	1	0	0	0	0	0	0	0	0
OTU_1300	15	10	20	15	2	16	60	13	9	26	18	9	14	22	12	19	19	3	14	9	21	25	9	34	17	44	10	10	45	15	71	20	13	55	17	3	8	8	7	35	51	0	17	22	51	0	25	49	45
OTU_1301	4	15	10	6	1	6	10	6	6	2	2	5	2	14	2	4	4	0	2	3	2	5	3	2	2	4	3	6	7	14	7	1	3	3	4	2	4	8	3	3	2	9	4	3	3	8	16	16	3
OTU_1302	0	0	1	0	0	1	0	0	0	0	0	0	0	0	0	0	1	4	2	0	2	0	7	0	2	2	7	4	0	2	2	1	2	0	0	0	0	0	4	2	0	6	1	2	0	1	0	0	0
OTU_1303	0	0	1	29	8	18	25	20	16	1	24	48	0	7	7	25	0	1	0	4	11	0	18	10	7	1	0	1	2	0	41	7	3	20	1	25	1	1	19	45	8	78	70	26	0	0	253	140	8
OTU_1304	0	5	4	0	3	3	1	2	1	3	1	14	1	4	2	1	8	8	4	3	2	3	4	1	3	0	1	0	5	6	5	2	0	12	0	52	18	36	1	5	8	1	3	0	0	8	2	6	3
OTU_1305	10	102	9	54	39	17	1007	27	31	5	8	8	3	4	5	0	6	30	6	24	4	16	16	25	3	27	2	19	0	0	11	4	2	14	5	0	1	0	19	7	3	2	1	2	0	6	0	0	32
OTU_1306	4	20	3	13	1	9	1	1	12	24	23	16	23	25	11	26	42	26	24	18	42	39	7	47	15	5	3	7	6	2	0	5	2	1	2	9	14	20	9	8	6	3	5	12	6	5	18	32	24
OTU_1307	0	0	0	0	0	0	0	0	0	0	0	1	2	4	1	0	2	17	3	10	50	27	9	3	0	8	18	15	0	1	12	174	11	0	237	16	0	6	2	1	5	5	15	12	9	7	4	0	214
OTU_1308	2	4	7	19	5	12	17	10	17	41	48	14	15	8	8	12	10	2	9	38	15	37	11	9	10	2	2	4	8	13	6	3	3	37	0	4	12	9	9	29	54	5	3	12	10	9	4	18	21
OTU_1309	15	14	11	14	1	10	15	24	7	68	76	15	50	39	10	45	41	2	60	60	47	22	8	26	7	16	8	7	17	4	36	33	9	32	13	1	0	3	1	9	16	1	34	27	124	8	13	16	23
OTU_1310	0	0	0	1	1	1	0	0	0	13	0	0	1	1	0	13	5	1	12	0	174	9	19	0	110	0	0	0	5	0	0	3	2	0	0	6	0	0	2	99	1	2	2	4	8	0	187	3	210
OTU_1311	233	445	4	38	1474	0	0	6	3	0	3	2	1	0	1	3	1	4	0	1	10	0	1	76	23	5	18	6	2	0	0	17	1	0	0	2	3	2	2	8	0	2	0	0	0	15	0	0	21
OTU_1312	9	10	91	8	2	45	34	29	11	49	56	13	21	23	16	27	16	9	15	16	11	6	25	22	8	76	11	4	14	7	65	31	2	24	21	0	6	0	10	36	59	16	5	18	17	3	3	7	24
OTU_1313	0	0	0	0	1	0	0	0	1	0	5	34	8	21	27	34	31	36	61	37	17	20	11	29	37	20	18	24	17	35	9	2	25	10	9	24	28	26	12	17	14	8	3	0	64	195	4	21	9
OTU_1314	24	30	8	85	288	0	0	41	1	7	210	0	3	9	0	9	5	1	5	5	4	0	6	96	20	5	21	8	21	6	1	57	54	0	32	30	2	6	7	164	124	1	5	3	5	8	4	2	13
OTU_1315	1	13	7	54	3	18	10	40	11	17	8	12	39	10	10	10	12	21	14	39	25	9	7	3	8	18	0	6	2	29	8	0	8	25	0	0	11	17	10	33	9	10	4	25	6	10	4	12	14
OTU_1316	1	197	6	5	20	2	11	23	8	0	19	14	5	24	1	1	15	19	1	51	2	29	8	1	7	24	3	42	1	4	9	13	46	2	17	5	0	0	10	0	0	9	10	12	0	1	19	0	34
OTU_1317	1	0	8	0	0	9	0	9	40	0	0	8	1	16	9	2	7	5	8	15	1	8	10	0	1	12	3	2	5	0	25	14	4	86	52	6	12	0	7	0	1	11	45	44	37	33	3	3	39
OTU_1318	0	0	14	0	0	1	2	0	58	0	4	19	5	6	3	7	16	9	3	16	5	3	24	8	13	8	6	5	7	3	11	6	8	13	11	0	2	1	1	0	0	44	2	22	40	66	18	42	4
OTU_1319	6	5	8	21	0	4	0	0	5	10	14	23	15	24	55	68	40	15	79	41	30	18	7	17	6	11	14	6	12	7	17	9	1	23	9	3	6	1	5	22	19	21	21	19	78	24	31	56	47
OTU_1320	0	1	5	1	1	0	0	0	0	3	2	5	6	11	15	16	14	10	29	16	9	17	15	63	48	8	34	25	74	128	24	34	51	49	44	58	96	27	3	42	7	6	2	4	40	78	6	8	7
OTU_1321	0	1	1	2	0	3	0	0	3	5	5	6	1	3	0	16	14	6	5	17	0	29	7	0	3	12	13	15	0	0	1	1	16	0	2	0	1	0	10	0	1	14	5	6	0	0	0	1	51
OTU_1322	0	0	0	0	0	0	0	0	0	0	0	0	0	0	0	0	0	0	0	0	0	0	0	0	0	0	0	0	0	0	0	0	0	0	0	0	0	0	0	0	0	0	0	0	0	0	0	0	0
OTU_1323	6	11	5	7	0	9	7	10	7	7	3	17	1	3	16	15	11	24	19	27	9	13	17	10	49	1	16	31	11	8	13	0	26	15	15	48	26	14	12	18	34	0	5	0	22	44	2	0	2
OTU_1324	3	8	6	3	0	12	24	29	5	23	12	12	7	4	6	12	9	8	5	34	14	4	8	4	3	12	0	3	5	15	18	6	5	9	2	4	13	6	10	2	13	4	17	11	13	6	171	156	22
OTU_1325	3	2	67	0	0	19	31	84	7	0	2	46	1	28	10	8	51	42	18	83	9	65	61	0	6	27	13	15	9	0	22	21	7	21	32	24	7	1	12	2	1	10	6	38	23	11	9	0	126
OTU_1326	0	0	0	0	0	0	0	0	0	0	0	0	0	0	0	0	0	0	0	0	0	0	0	1	0	0	0	0	0	0	0	0	0	0	0	0	0	0	2	0	0	2	0	0	0	0	0	0	0
OTU_1327	0	0	0	0	0	39	0	0	0	0	0	0	0	0	0	0	0	0	0	0	0	0	0	0	0	169	0	0	0	0	0	29	0	0	0	0	0	0	24	0	0	1041	0	0	0	0	0	0	0
OTU_1328	0	0	2	0	0	0	0	0	0	1	0	0	0	0	2	0	0	0	0	0	0	0	0	0	0	1	0	0	0	0	0	0	0	0	0	0	0	0	0	0	0	0	0	0	0	0	0	0	0
OTU_1329	0	0	0	0	0	0	0	0	0	0	0	0	0	0	0	0	0	0	0	0	0	0	0	0	0	0	0	0	0	1	0	0	0	0	0	0	0	0	0	0	0	0	0	0	0	0	0	0	0
OTU_1330	6	14	12	9	0	19	5	22	20	30	36	23	16	35	16	8	22	11	7	5	6	13	12	17	4	59	17	6	24	22	36	35	22	72	13	9	22	27	10	27	66	11	27	28	20	6	61	105	17
OTU_1331	0	0	0	0	0	1	0	0	0	0	0	4	0	28	0	2	0	0	1	12	6	0	9	0	0	3	2	0	6	4	30	5	5	2	10	8	10	3	12	0	0	69	107	89	73	33	11	16	84
OTU_1332	5	19	9	5	0	20	2	3	4	8	20	21	15	30	14	13	21	7	16	15	13	5	11	37	19	18	17	25	31	55	42	17	33	24	17	88	68	107	20	39	37	8	19	22	18	23	7	27	16
OTU_1333	5	8	31	4	0	26	48	33	4	59	61	9	35	26	2	23	24	2	12	17	12	15	0	27	10	15	5	0	2	2	36	9	4	30	17	1	9	3	9	40	89	18	19	21	26	1	5	24	11
OTU_1334	2	1	12	3	0	25	9	6	5	1	6	18	2	6	13	4	12	9	4	1	4	5	4	0	0	9	1	0	1	0	1	1	0	0	1	0	0	0	2	1	3	4	7	14	5	0	2	4	6
OTU_1335	0	0	0	0	0	0	0	0	1	0	0	0	0	0	0	2	1	0	2	0	1	0	0	0	0	0	0	2	0	0	0	0	0	0	0	2	0	0	0	0	0	0	0	0	0	0	6	0	4
OTU_1336	2	6	12	2	0	31	23	102	10	4	9	5	1	8	12	11	0	6	37	16	15	17	5	2	4	0	5	0	1	0	0	10	0	0	4	0	0	0	37	2	7	15	105	38	21	0	0	0	38
OTU_1337	2	3	3	2	1	17	11	23	2	7	3	4	0	18	20	5	2	3	2	8	0	2	4	4	5	1	2	5	10	2	0	1	1	0	1	3	1	0	0	5	0	6	5	0	5	4	1	2	2
OTU_1338	26	29	6	19	4	23	11	24	27	43	39	20	22	27	16	32	23	36	17	15	55	39	23	19	20	22	13	5	8	5	20	17	6	44	21	1	12	4	22	11	43	17	76	45	33	9	33	23	28
OTU_1339	1	3	25	28	2	30	0	9	65	45	72	39	72	39	25	84	51	40	46	42	35	18	32	8	5	21	6	3	2	5	19	3	2	41	8	11	12	4	12	8	8	44	18	33	15	12	30	46	7
OTU_1340	12	23	25	31	4	34	0	9	32	46	89	57	82	28	51	53	17	79	26	13	95	12	26	4	4	43	2	0	1	0	16	4	1	12	3	2	0	0	35	2	0	26	8	10	0	0	13	8	6
OTU_1341	0	0	0	49	0	0	6	0	1	142	0	1	0	5	0	82	71	2	139	0	0	23	0	0	1	0	43	9	0	2	1	39	26	0	50	0	125	19	0	134	31	0	37	1	0	0	0	0	45
OTU_1342	0	0	8	0	0	3	1	3	26	2	3	2	7	8	13	10	15	24	1	18	3	22	16	2	4	21	0	0	5	0	8	4	0	4	66	15	2	5	1	1	3	11	5	13	7	6	7	12	58
OTU_1343	1	1	4	1	0	745	972	3	6	2	0	7	4	0	7	5	0	6	0	1	2	0	18	0	16	21	0	0	0	1	7	15	0	0	5	0	2	0	6	0	0	2	11	0	4	2	2	1	3
OTU_1344	0	11	0	0	0	5	2	1	6	1	5	2	2	11	0	21	35	8	59	51	8	12	14	20	12	0	13	12	32	24	37	13	6	37	23	3	33	12	5	7	12	7	9	11	43	34	3	5	22
OTU_1345	0	0	7	1	0	5	0	5	17	21	28	14	28	14	6	39	14	9	12	8	7	5	5	0	1	0	0	0	0	0	2	0	2	2	0	0	0	0	0	1	0	5	4	9	0	1	34	47	0
OTU_1346	12	4	3	14	1	7	1	12	9	24	22	8	40	18	10	20	19	14	9	23	34	17	12	10	22	6	17	9	20	11	21	22	9	38	26	5	48	12	4	7	36	18	46	42	34	12	35	14	29
OTU_1347	10	14	0	15	2	12	1	6	25	14	11	15	21	13	20	19	23	34	23	26	36	26	20	28	16	5	3	3	14	7	8	6	3	17	8	6	11	2	8	18	28	13	46	42	9	2	11	8	8
OTU_1348	13	14	22	152	8	10	11	4	15	29	11	20	74	15	9	55	12	22	18	7	61	10	3	3	90	8	2	0	1	4	9	2	15	16	4	8	10	14	4	3	12	21	6	4	0	6	16	26	9
OTU_1349	11	8	17	7	0	7	4	13	2	19	27	15	20	33	30	41	20	7	39	12	21	4	4	37	3	41	9	5	27	8	69	25	4	16	16	3	2	0	7	23	15	9	28	20	20	4	33	65	19
OTU_1350	18	27	9	38	2	14	48	18	14	26	31	2	25	48	8	23	16	10	23	13	25	13	11	15	14	10	9	19	27	14	31	15	24	13	23	11	44	19	13	12	41	19	43	54	31	10	13	11	36
OTU_1351	2	34	2	1	0	0	1	8	2	0	7	0	0	16	0	0	4	2	0	15	1	12	0	0	12	1	0	13	5	63	2	2	23	1	3	28	7	33	0	2	3	3	1	1	2	4	2	2	0
OTU_1352	0	8	9	39	5	84	3	27	37	27	24	22	45	31	42	25	34	27	37	31	28	18	30	11	6	11	0	0	2	8	4	3	3	13	2	25	16	16	21	22	25	26	9	4	7	9	31	33	5
OTU_1353	1	6	1	4	0	0	1	15	10	7	12	0	2	4	2	2	5	3	12	6	11	6	8	10	20	3	8	4	0	0	12	11	4	17	7	9	6	3	4	17	11	0	0	1	5	2	2	2	0
OTU_1354	0	10	1	1	1	3	5	0	1	0	1	2	0	5	4	2	8	15	1	11	6	3	20	5	4	26	8	18	26	56	11	22	25	3	25	46	67	64	30	14	33	8	3	17	18	3	0	4	76
OTU_1355	0	0	3	0	0	1	0	2	36	9	39	103	80	29	43	47	52	129	44	35	21	16	71	20	23	48	8	6	0	6	46	2	5	37	18	2	7	4	1	4	4	23	5	10	9	15	13	22	1
OTU_1356	0	1	0	0	0	0	0	2	0	0	0	2	0	1	5	0	0	0	0	0	1	2	3	6	15	0	58	172	63	61	12	29	198	11	61	69	70	24	35	29	54	1	0	0	27	48	0	9	38
OTU_1357	1	16	4	5	2	6	1	18	11	1	3	4	3	3	9	2	2	0	12	31	7	12	10	11	34	2	12	85	52	166	6	9	69	11	21	30	126	62	7	27	33	6	4	5	34	74	3	0	5
OTU_1358	5	12	24	0	0	13	8	9	27	5	10	16	6	14	9	11	7	12	5	11	2	7	5	0	1	0	0	2	7	18	6	2	6	9	11	45	72	32	3	0	6	5	2	14	11	19	3	3	3
OTU_1359	0	4	1	3	2	3	2	0	0	0	3	1	1	6	1	0	0	5	3	7	2	3	3	0	1	4	2	1	7	1	21	1	3	0	1	0	1	4	1	3	0	0	0	0	8	11	0	1	1
OTU_1360	0	0	23	0	0	13	110	112	23	0	0	42	0	0	35	8	0	133	60	14	0	1	22	0	0	7	9	0	0	0	2	6	0	0	27	0	0	0	29	0	0	0	49	11	10	0	0	0	32
OTU_1361	2	0	9	6	0	4	0	0	2	58	5	2	147	8	3	236	69	11	19	13	11	5	25	12	48	8	0	0	7	2	3	1	4	0	0	5	0	2	0	0	0	4	9	1	1	0	95	193	12
OTU_1362	6	9	11	25	5	18	3	6	44	36	24	50	31	21	32	31	44	57	38	50	33	35	12	1	22	9	4	24	8	25	16	6	3	24	16	12	13	22	13	11	18	6	28	22	24	20	73	28	32
OTU_1363	15	10	11	17	0	5	41	19	14	112	62	11	90	23	3	63	47	4	19	29	34	14	2	18	5	22	13	4	17	8	18	34	16	58	40	0	0	0	0	4	9	16	41	36	20	2	9	14	21
OTU_1364	0	0	17	0	0	7	1	7	47	5	14	95	17	2	45	6	2	96	3	1	16	3	117	12	0	56	4	0	9	0	44	6	1	4	3	0	0	0	33	117	17	93	9	16	3	0	10	2	3
OTU_1365	5	6	2	5	4	1	1	7	3	8	15	28	9	6	11	21	8	14	11	18	8	12	20	4	28	19	33	48	16	11	26	13	41	32	20	119	39	34	1	9	24	9	6	5	11	23	7	6	6
OTU_1366	0	1	3	0	0	0	0	0	4	0	1	0	0	0	0	0	1	0	0	5	0	3	2	0	1	3	3	9	3	8	0	0	4	0	3	6	0	13	11	0	0	0	0	0	1	8	0	0	9
OTU_1367	0	0	2	0	0	0	0	0	1	3	9	2	3	3	7	3	5	14	6	6	4	10	0	0	0	0	0	0	1	0	1	1	0	2	0	0	0	0	2	0	1	3	0	0	0	0	7	8	0
OTU_1368	1	2	0	0	0	2	0	7	6	4	1	7	0	1	13	3	2	10	6	5	0	19	5	2	3	1	10	9	2	8	1	1	17	7	1	6	4	10	2	0	0	2	7	21	3	5	0	1	12
OTU_1369	0	0	0	0	0	14	1	0	0	0	0	1	0	0	1	1	0	1	0	0	0	1	0	0	1	1	0	0	0	0	0	0	0	0	0	0	0	0	1	0	0	1	0	0	0	0	5	10	0
OTU_1370	0	7	6	0	0	39	3	19	65	1	20	93	7	8	23	9	6	33	1	1	22	0	33	1	1	16	9	0	4	2	31	0	0	6	0	0	2	0	11	8	3	57	14	13	5	0	3	27	0
OTU_1371	6	9	28	9	1	29	12	36	58	15	30	31	32	23	23	23	33	12	18	18	15	22	30	5	15	6	5	2	5	10	9	6	3	17	6	4	11	9	16	18	11	22	12	12	6	7	37	16	3
OTU_1372	0	0	1	0	0	5	12	3	2	2	1	0	0	0	3	2	0	1	0	0	0	1	0	0	1	0	0	0	0	0	0	0	0	0	0	0	0	0	1	0	0	6	0	0	0	0	0	1	0
OTU_1373	1	0	21	0	0	36	14	13	31	32	49	41	42	26	35	29	26	31	38	37	42	37	18	25	10	15	6	0	2	2	21	7	2	30	2	0	0	3	13	9	2	12	16	22	9	13	43	76	29
OTU_1374	5	9	8	2	5	7	0	0	36	7	0	11	11	19	9	13	6	17	10	10	7	13	34	3	26	43	12	35	2	19	20	14	65	43	42	26	10	15	12	7	31	45	2	26	18	19	17	4	9
OTU_1375	0	0	0	0	0	0	0	0	0	0	0	0	0	0	0	0	0	0	1	0	0	3	0	0	0	0	0	0	0	0	0	1	0	0	0	0	0	0	0	0	0	0	0	1	0	0	0	0	0
OTU_1376	0	1	5	0	0	15	0	2	24	15	40	16	18	16	9	35	43	17	21	64	20	14	5	7	3	2	6	2	0	2	5	0	5	9	0	0	0	0	1	0	1	4	5	4	8	4	1	8	4
OTU_1377	6	5	16	6	0	3	0	4	5	36	54	10	28	27	8	20	31	18	20	22	15	20	9	24	13	5	1	2	12	2	34	17	5	15	5	1	1	0	22	10	17	4	23	25	3	1	40	60	34
OTU_1378	0	1	3	4	0	3	0	2	0	1	2	2	2	1	8	3	0	1	3	1	2	0	7	6	2	0	1	12	0	2	1	1	2	5	0	5	4	2	5	10	0	0	0	0	2	0	4	0	0
OTU_1379	0	15	0	0	0	0	0	2	0	0	0	0	0	1	0	0	1	2	1	1	0	5	1	1	12	4	4	1	2	0	4	3	4	0	1	1	2	11	0	0	1	4	1	0	0	6	2	2	1
OTU_1380	8	7	20	152	8	8	9	11	20	22	7	11	85	15	7	67	3	11	12	7	47	7	7	5	69	4	0	0	1	6	14	0	4	23	3	9	10	11	4	7	8	12	14	2	4	7	16	18	8
OTU_1381	0	3	27	1	0	7	2	1	75	9	34	85	16	40	40	20	48	120	26	37	25	26	66	23	18	43	20	6	16	8	99	17	12	85	25	7	16	10	2	1	8	84	10	43	25	30	23	49	0
OTU_1382	0	0	0	0	0	0	0	0	0	0	0	0	0	0	0	0	0	0	0	0	0	0	0	0	0	0	0	0	0	0	0	0	0	0	0	0	0	0	0	0	0	0	0	0	0	0	0	0	0
OTU_1383	23	28	15	26	1	14	40	21	18	30	17	9	41	14	7	38	20	17	12	28	43	26	3	25	19	15	12	10	34	9	18	12	8	29	18	10	31	17	7	11	20	3	29	21	30	12	40	29	26
OTU_1384	0	0	0	0	1	0	0	9	9	1	0	8	2	8	3	3	5	1	14	10	13	67	13	4	3	3	31	35	26	5	7	18	10	7	5	37	6	18	12	1	10	1	2	9	1	26	12	5	33
OTU_1385	0	0	0	0	0	0	0	0	0	0	0	0	0	0	0	0	0	0	0	0	0	0	0	1	0	0	0	0	0	0	0	0	0	0	0	0	0	0	0	0	0	0	0	0	0	0	0	0	0
OTU_1386	0	4	6	0	0	8	4	5	14	1	1	8	0	6	3	2	3	23	9	11	5	18	5	9	42	3	20	32	4	39	1	3	12	0	11	59	30	72	10	3	8	4	3	7	33	44	0	7	8
OTU_1387	0	0	0	1	2	0	0	0	0	1	0	3	0	0	2	0	0	6	0	0	1	0	0	0	0	0	0	2	0	0	0	0	0	0	1	0	0	0	3	0	0	1	0	1	0	0	0	0	0
OTU_1388	1	25	3	13	7	17	17	3	6	1	11	4	0	3	3	5	7	15	26	25	28	34	13	35	41	37	85	55	0	0	7	11	20	6	5	12	1	1	11	8	18	4	0	2	6	33	0	0	23
OTU_1389	12	13	8	11	4	3	9	10	0	33	23	2	24	16	4	34	19	0	21	16	17	12	0	18	11	4	2	1	10	4	0	7	10	2	0	2	0	7	5	2	3	4	45	22	41	6	33	43	27
OTU_1390	4	22	25	10	4	18	10	23	9	7	13	1	13	36	15	8	27	8	3	29	20	23	6	3	14	13	4	5	28	32	10	0	5	5	3	6	15	4	10	14	6	9	2	5	10	9	39	43	9
OTU_1391	0	0	0	0	0	0	0	0	0	0	0	40	0	0	252	0	0	0	0	0	0	4	166	0	8	7	0	0	2	0	21	0	3	0	0	0	0	0	76	21	17	0	0	0	0	0	0	102	20
OTU_1392	6	19	19	5	1	82	11	21	13	13	22	83	6	82	54	23	23	17	5	5	18	15	17	3	3	8	3	5	2	0	21	11	6	14	1	1	1	3	88	30	33	46	32	39	5	5	12	8	3
OTU_1393	0	0	0	0	0	0	0	0	0	0	0	0	0	0	0	0	0	0	0	0	0	0	0	0	0	0	0	0	0	0	0	0	0	0	0	0	0	0	0	0	0	0	0	0	0	0	1	0	0
OTU_1394	1	3	6	30	0	2	0	8	8	1	10	5	5	10	17	24	14	42	9	30	57	17	10	0	1	21	0	2	0	0	9	2	0	3	3	4	3	7	28	7	0	9	0	7	4	7	4	1	10
OTU_1395	0	0	1	0	1	0	0	0	1	0	4	0	0	3	4	2	2	22	1	4	8	6	18	19	0	8	82	10	0	0	18	263	20	3	534	15	0	3	33	6	15	12	66	9	0	5	7	0	50
OTU_1396	7	25	3	29	4	0	4	3	7	8	8	10	13	9	8	9	11	17	21	21	33	25	26	52	36	2	19	13	12	16	5	5	4	29	2	4	7	5	0	13	11	14	7	16	13	2	11	25	46
OTU_1397	0	1	1	6	1	0	0	2	5	0	0	0	0	4	19	0	14	29	0	0	0	0	95	8	44	40	6	63	0	185	2	2	67	0	1	133	24	138	0	9	57	1	16	11	0	8	0	0	36
OTU_1398	6	1	7	2	0	1	2	2	10	26	45	7	41	15	10	16	10	9	11	32	32	14	5	14	0	31	9	1	15	4	19	51	5	28	24	1	0	1	2	2	6	5	23	18	24	3	13	5	28
OTU_1399	4	1	65	6	2	4	0	7	9	15	42	15	18	21	17	50	39	7	27	16	24	7	11	18	2	32	13	15	3	0	30	19	7	30	9	0	7	2	16	35	22	12	20	10	5	0	66	177	9
OTU_1400	3	9	2	0	4	0	0	1	1	0	0	0	0	2	0	1	1	0	0	4	0	1	2	0	0	0	0	0	0	2	0	0	0	0	0	0	1	0	0	0	0	29	3	20	2	0	3	0	0
OTU_1401	10	13	20	16	3	21	41	54	64	18	9	11	5	4	27	2	4	27	11	2	2	0	6	1	7	9	1	1	1	0	3	2	2	16	2	8	13	3	20	18	14	1	5	4	5	0	2	2	0
OTU_1402	0	0	0	0	0	4	3	0	0	0	0	0	0	0	0	0	0	0	0	0	0	0	0	0	0	0	0	0	0	0	0	0	0	0	0	0	0	0	0	0	0	0	0	0	0	0	0	0	0
OTU_1403	0	28	8	7	13	7	5	24	32	0	4	29	2	17	18	12	24	21	10	38	20	77	37	2	10	52	8	64	10	41	29	33	64	7	14	34	17	23	39	6	27	11	5	16	0	10	0	4	6
OTU_1404	4	0	0	3	0	0	0	0	0	2	0	1	0	0	0	3	0	0	0	0	0	0	1	0	0	0	0	0	0	0	0	0	0	0	0	1	0	0	0	0	1	0	0	1	0	0	0	0	0
OTU_1405	2	6	1	4	2	5	2	1	3	2	7	5	8	8	15	6	11	1	9	3	5	3	9	5	4	23	11	4	3	11	3	4	7	1	1	6	18	13	7	11	4	4	4	0	4	5	0	4	3
OTU_1406	11	5	20	18	0	38	48	24	39	12	17	29	10	18	23	28	8	56	7	17	18	8	40	3	4	17	1	0	24	1	7	1	1	4	0	7	19	0	69	12	0	124	17	32	4	1	13	4	8
OTU_1407	4	5	0	1	0	4	0	5	2	2	14	0	14	4	1	10	4	3	9	26	25	11	0	7	13	0	8	5	4	5	1	3	2	0	0	0	5	3	0	3	12	7	31	30	7	4	15	12	30
OTU_1408	4	21	3	0	6	0	1	3	1	0	0	0	0	3	0	0	2	0	0	0	2	1	1	2	0	2	5	7	5	15	0	4	14	0	18	18	10	22	7	3	5	2	0	1	2	11	0	0	0
OTU_1409	17	54	2	3	13	3	0	1	1	0	4	0	0	3	2	6	1	16	4	6	18	6	18	6	8	16	24	12	28	64	29	50	44	27	85	35	73	56	102	48	110	15	7	11	56	41	4	0	22
OTU_1410	0	1	14	12	6	12	3	17	21	17	18	12	20	14	38	16	13	12	20	14	12	6	14	2	2	4	3	4	7	1	3	0	0	0	0	4	1	0	4	16	4	31	7	14	2	2	29	25	12
OTU_1411	1	9	27	1	0	26	8	35	22	59	67	22	22	19	21	29	30	17	8	12	10	5	13	4	2	25	3	5	5	2	50	10	2	41	16	0	6	3	11	7	22	23	24	29	10	1	16	15	7
OTU_1412	7	9	0	5	1	2	0	1	3	15	44	1	28	19	4	10	17	0	13	20	30	15	5	7	12	3	2	3	3	8	7	15	5	8	5	0	2	2	1	1	18	0	38	45	14	4	11	15	18
OTU_1413	0	10	1	56	4	12	2	9	21	47	42	30	19	18	30	47	20	14	32	18	38	35	6	1	10	18	0	1	2	1	8	5	5	10	2	0	0	2	6	15	4	3	12	6	3	3	12	4	44
OTU_1414	0	2	99	2	0	19	4	16	309	20	26	82	91	109	34	36	42	24	7	69	13	1	76	1	1	41	6	6	2	17	79	1	16	39	13	5	4	11	8	0	1	101	3	15	0	1	7	28	7
OTU_1415	8	4	15	4	0	4	37	15	1	58	64	0	23	33	5	36	44	0	9	20	40	15	2	28	9	7	4	0	11	0	11	5	1	11	3	0	7	2	0	9	18	6	27	38	10	1	13	10	11
OTU_1416	4	6	43	3	0	24	4	7	6	10	23	16	8	5	137	18	12	9	35	38	27	14	19	17	7	75	6	3	14	9	50	18	1	22	9	0	1	2	32	43	37	5	31	17	7	3	5	12	18
OTU_1417	52	686	9	15	96	40	151	53	0	2	13	6	4	14	11	2	9	18	0	11	2	15	1	6	0	0	0	0	0	0	0	0	0	0	0	0	0	1	0	1	0	31	8	4	0	0	0	3	4
OTU_1418	2	0	0	1	0	0	0	0	0	0	0	0	0	0	0	0	0	0	0	0	0	1	0	0	0	0	0	0	1	0	0	0	0	0	0	0	3	2	0	0	0	0	0	0	0	0	0	0	0
OTU_1419	0	3	1	0	0	0	4	5	3	3	0	0	0	3	2	0	0	5	2	2	4	12	3	9	5	18	59	102	3	15	46	51	246	56	73	55	0	4	142	32	16	9	9	20	0	4	1	2	1
OTU_1420	0	0	5	0	0	12	1	0	23	2	2	40	2	1	43	0	0	72	4	0	1	0	191	2	1	137	7	0	2	3	64	8	8	42	6	3	12	0	60	2	3	115	1	4	64	1	11	16	1
OTU_1421	0	0	0	0	0	0	0	0	0	0	0	0	0	0	0	0	0	0	0	0	0	0	0	0	0	0	0	0	0	0	0	0	0	0	0	0	0	0	0	0	0	0	0	0	0	0	0	0	0
OTU_1422	0	0	4	0	0	61	1	22	1	4	11	1	0	0	3	6	1	26	30	36	7	4	31	8	3	7	0	0	5	1	5	0	0	0	2	0	0	4	17	10	3	6	2	3	13	2	8	4	8
OTU_1423	0	2	3	0	0	1	0	5	2	1	2	9	0	3	4	0	0	61	6	4	10	40	23	9	1	37	1	0	1	0	1	0	0	3	0	0	0	0	10	10	18	119	9	32	0	0	4	16	8
OTU_1424	0	0	0	0	0	0	0	0	1	0	23	77	45	31	26	45	40	34	23	17	49	26	50	0	4	7	0	7	2	4	11	3	2	9	7	9	3	0	14	16	0	28	12	16	3	5	41	33	3
OTU_1425	1	7	12	2	7	3	0	10	15	3	9	27	11	24	17	9	26	16	4	20	11	24	12	8	8	65	17	5	22	10	26	9	11	6	6	32	14	25	5	7	18	28	7	13	10	14	28	30	3
OTU_1426	9	20	66	3	0	15	5	9	13	18	59	6	26	19	7	13	19	7	4	2	5	11	7	12	1	9	3	2	9	0	21	4	2	3	4	0	10	3	8	12	10	4	5	4	3	3	9	7	10
OTU_1427	0	0	0	1	0	0	1	0	0	0	1	0	3	0	0	0	0	0	0	0	0	0	0	0	2	0	0	0	0	0	0	0	0	0	0	0	0	0	0	0	0	0	0	0	0	0	0	0	0
OTU_1428	0	0	0	0	0	1	0	0	0	0	0	0	0	0	0	0	0	0	0	0	0	0	0	0	0	0	0	0	0	0	0	0	0	0	0	0	0	0	0	0	0	0	0	0	0	0	0	0	0
OTU_1429	0	0	7	3	0	0	0	0	17	0	3	2	0	1	1	3	5	1	1	4	11	6	1	21	5	11	3	6	13	7	4	12	12	9	25	34	26	26	140	61	31	6	3	3	14	24	0	1	8
OTU_1430	1	5	7	4	3	3	0	1	8	13	28	51	12	42	25	23	16	30	6	12	7	10	27	10	4	17	9	0	12	35	18	5	4	19	11	4	2	2	13	14	17	65	22	38	2	3	4	0	2
OTU_1431	0	0	0	5	1	5	0	6	4	0	0	6	0	0	74	24	1	235	28	0	1	0	24	0	0	7	52	0	0	0	1	39	0	3	30	4	0	2	0	0	0	1	135	9	187	0	81	2	26
OTU_1432	0	19	2	11	4	37	126	22	6	0	3	38	1	15	5	1	3	7	4	5	14	25	19	0	58	4	1	11	0	2	14	11	10	7	1	6	8	4	15	28	43	5	5	21	1	0	5	1	7
OTU_1433	0	2	9	9	1	3	0	11	7	1	3	14	3	9	9	6	14	6	3	9	3	5	2	4	8	16	0	2	8	10	7	0	5	3	5	17	4	9	0	4	3	8	4	4	0	6	2	7	2
OTU_1434	3	6	0	5	1	6	44	43	7	3	39	8	36	8	10	28	26	14	29	33	13	23	17	15	58	36	51	127	37	14	10	3	52	1	38	111	66	19	3	53	36	0	9	7	4	28	1	5	4
OTU_1435	12	8	220	63	5	32	91	82	37	49	20	23	14	23	49	12	17	18	29	21	16	12	7	9	4	10	10	4	5	2	12	2	0	5	10	1	4	0	33	26	7	3	15	33	4	5	13	7	3
OTU_1436	0	0	0	0	0	1	0	0	0	0	1	0	0	0	1	0	0	0	0	0	0	0	0	0	0	0	0	0	0	0	0	0	0	0	0	0	0	0	0	2	0	5	2	1	0	0	1	0	0
OTU_1437	5	2	1	0	28	0	0	0	2	0	0	2	0	0	1	0	0	1	0	0	4	0	5	77	5	0	15	7	3	1	0	15	0	0	4	0	0	2	1	6	0	0	0	0	0	5	2	0	4
OTU_1438	0	2	0	2	1	0	0	3	3	5	8	24	19	12	25	36	40	15	47	46	26	28	28	36	46	2	39	59	30	92	30	34	31	127	62	60	128	42	7	69	46	14	14	4	60	100	8	13	6
OTU_1439	3	7	3	5	0	6	0	3	10	4	15	7	2	13	6	5	2	2	0	1	0	0	1	3	1	5	2	7	9	24	7	0	15	10	15	26	48	39	3	4	22	7	2	2	0	6	0	2	2
OTU_1440	0	0	0	0	0	0	0	0	3	3	2	5	2	1	5	0	3	25	0	2	6	1	37	4	5	34	4	4	8	0	19	3	2	3	9	3	0	1	0	0	0	24	3	2	3	3	2	18	0
OTU_1441	1	0	0	4	1	0	0	8	1	1	0	1	0	1	108	34	0	231	23	0	0	0	27	0	0	14	43	0	0	0	3	28	0	0	41	4	0	2	0	0	0	5	117	6	171	0	67	0	25
OTU_1442	0	0	0	12	3	0	0	0	0	177	0	0	0	2	0	0	0	0	0	0	1	0	0	0	14	0	0	0	247	22	0	0	1	0	0	7	6	0	0	18	0	0	0	0	0	15	0	0	0
OTU_1443	0	0	0	1	0	2	23	0	0	3	0	0	0	0	0	0	0	0	0	0	0	0	0	0	0	0	0	0	0	0	0	0	0	0	0	0	0	0	0	0	0	0	0	0	0	0	0	0	3
OTU_1444	17	12	4	24	0	23	17	16	8	20	16	10	21	10	0	21	17	6	6	12	24	14	2	12	17	6	3	11	12	4	17	5	3	7	4	2	16	7	7	4	25	4	28	30	19	0	17	6	10
OTU_1445	0	0	0	0	0	1	0	0	3	1	2	9	0	0	3	2	0	2	0	2	0	0	0	2	2	3	9	8	5	11	25	4	38	25	15	24	13	6	6	9	8	0	0	1	12	18	4	0	0
OTU_1446	5	20	8	1	3	4	7	4	5	4	4	17	9	14	18	11	8	1	5	13	7	9	16	7	14	11	2	0	13	3	8	2	1	9	6	1	13	8	3	7	4	6	0	4	21	20	6	6	4
OTU_1447	5	2	5	11	0	4	0	3	2	3	2	5	0	3	9	1	7	6	6	2	1	0	20	7	6	15	11	8	11	9	3	1	22	71	20	41	42	15	18	50	51	6	4	2	15	12	9	13	0
OTU_1448	0	0	0	0	0	1	1	0	1	0	4	4	1	4	12	5	3	49	3	6	52	38	5	5	15	2	0	2	6	4	2	1	1	0	1	1	0	0	2	2	0	22	12	15	11	9	3	6	3
OTU_1449	0	1	0	0	0	0	0	0	2	0	0	0	0	0	0	0	1	0	2	0	0	0	2	1	0	0	0	0	0	1	0	0	0	0	0	2	0	7	1	0	0	0	0	0	1	7	0	1	0
OTU_1450	4	8	18	22	6	9	15	19	16	7	13	6	11	17	36	11	6	31	9	24	8	6	12	6	17	11	1	18	9	19	13	3	9	3	0	17	13	12	15	8	7	7	8	25	3	7	7	1	8
OTU_1451	1	18	12	11	4	20	41	15	20	19	11	10	30	19	7	12	34	19	13	18	14	15	19	7	13	9	11	6	6	14	14	2	1	6	9	2	12	7	5	1	5	13	8	24	38	22	17	55	21
OTU_1452	4	9	19	2	0	19	51	36	16	23	21	24	3	11	28	8	9	13	12	5	9	6	18	9	1	6	6	7	1	1	3	6	3	3	1	18	18	29	23	17	10	6	16	22	5	0	6	10	10
OTU_1453	17	21	22	22	4	21	25	23	9	12	15	9	6	53	7	6	20	7	9	10	24	11	11	7	7	8	2	3	31	13	6	2	14	5	0	1	16	5	5	12	13	12	4	8	12	2	13	19	3
OTU_1454	1	2	17	0	1	305	79	125	6	16	11	24	5	4	10	0	10	22	0	1	2	2	9	0	0	0	1	0	2	0	0	1	0	0	0	0	0	0	37	6	0	13	2	1	0	0	5	0	0
OTU_1455	2	13	15	29	6	27	3	9	15	21	28	18	41	25	3	34	27	12	29	35	20	13	6	6	5	5	3	4	5	4	11	0	4	14	1	10	14	14	4	4	2	30	21	20	9	2	16	23	11
OTU_1456	0	0	0	0	0	0	92	4	0	0	0	0	0	0	0	0	0	0	0	0	0	0	0	0	0	0	0	0	0	0	0	0	0	0	0	0	0	0	0	0	0	0	0	0	0	0	0	0	0
OTU_1457	20	17	41	6	0	19	31	22	18	33	19	10	20	21	38	20	21	10	15	5	6	7	15	12	9	33	12	6	13	5	56	23	12	26	15	3	9	3	8	40	56	10	21	23	24	10	4	13	6
OTU_1458	5	21	9	44	25	13	0	4	11	2	9	22	12	8	21	26	15	16	19	11	17	18	4	20	20	3	3	17	3	12	4	11	27	9	18	169	12	37	6	57	113	6	6	9	1	0	0	0	0
OTU_1459	0	0	24	0	0	87	0	0	0	0	0	0	0	0	0	0	0	0	0	0	37	0	0	0	0	0	0	0	1	1	45	0	0	72	0	0	0	0	0	0	0	0	0	0	0	0	0	0	0
OTU_1460	0	8	1	0	8	2	0	0	5	0	0	1	0	7	6	1	5	9	12	3	27	52	9	283	23	3	93	176	73	22	3	20	21	8	19	3	0	2	16	83	19	4	6	14	12	89	1	4	71
OTU_1461	0	0	3	0	0	5	11	3	20	8	26	30	16	31	18	30	48	35	33	33	49	20	27	21	18	1	7	0	2	1	11	0	0	11	2	0	2	0	0	5	0	24	5	17	2	1	18	28	5
OTU_1462	5	1	20	1	0	18	4	19	32	4	4	23	10	26	5	30	18	11	21	6	10	6	12	2	6	11	2	3	13	5	18	1	3	18	12	2	9	5	4	4	3	22	8	5	15	8	21	14	4
OTU_1463	0	7	4	1	3	2	14	1	8	0	0	8	2	2	4	8	1	9	4	1	4	6	21	3	1	1	0	0	5	1	4	0	0	0	2	1	1	0	15	8	1	7	6	1	4	7	0	22	5
OTU_1464	3	0	2	0	0	0	8	0	0	0	1	0	1	5	0	1	2	0	0	1	0	0	0	1	0	0	0	1	0	0	0	0	0	0	0	0	1	0	0	0	1	0	0	0	2	1	0	4	2
OTU_1465	0	0	0	0	0	0	0	0	0	0	0	0	0	0	0	0	0	0	0	0	0	0	11	1	1	21	9	3	3	3	1	0	5	7	2	8	4	0	0	5	1	0	0	0	0	0	0	0	0
OTU_1466	0	13	3	1	1	6	0	1	2	0	0	3	2	4	0	1	2	2	0	5	1	3	6	45	3	17	64	30	4	2	26	76	150	19	83	9	3	3	67	1	10	10	7	5	1	26	1	0	0
OTU_1467	8	16	8	6	3	8	10	4	8	0	1	5	4	8	11	0	6	12	2	3	9	11	11	2	18	28	14	36	18	83	18	33	80	18	31	194	69	60	85	42	24	13	4	9	22	13	1	3	17
OTU_1468	0	0	0	0	0	0	0	0	0	0	0	0	0	0	0	0	0	0	0	0	0	0	0	0	0	0	0	0	0	0	0	0	0	0	0	0	0	0	0	0	0	0	0	0	0	0	0	2	2
OTU_1469	2	10	5	2	0	6	13	12	11	9	6	17	11	10	8	13	13	24	27	12	36	24	11	19	23	10	22	19	14	11	9	17	3	13	40	9	8	3	3	12	13	10	93	18	19	25	8	8	41
OTU_1470	0	0	0	0	0	0	0	0	0	0	0	0	0	0	0	0	0	0	0	0	0	0	0	0	0	1453	0	0	0	0	0	0	0	0	0	0	0	0	0	0	0	0	0	0	0	0	0	0	0
OTU_1471	0	0	0	0	0	0	1	0	0	0	0	6	0	3	2	0	2	13	4	4	1	2	1	2	0	13	1	0	1	0	23	0	0	1	4	0	0	0	0	0	0	2	0	1	2	0	1	4	0
OTU_1472	0	4	12	0	0	0	2	1	8	1	6	14	12	7	7	0	6	23	10	9	8	7	102	9	5	93	12	22	30	32	126	23	5	71	34	10	20	7	6	9	8	29	5	7	6	15	9	15	1
OTU_1473	0	0	5	1	0	5	0	5	9	3	6	15	0	6	14	6	13	21	11	14	13	10	44	24	18	43	11	8	18	7	69	15	5	67	26	11	22	2	5	3	11	15	7	14	23	47	29	104	12
OTU_1474	3	10	20	1	13	0	0	2	9	1	2	0	0	4	4	0	0	1	0	0	10	0	3	150	10	8	41	12	15	11	20	68	89	71	109	52	3	15	163	88	107	1	4	3	14	41	0	3	1
OTU_1475	3	8	9	16	0	6	28	13	14	10	7	19	8	10	11	2	3	7	7	6	9	6	28	11	8	23	5	2	3	1	13	8	11	1	5	41	73	66	84	91	50	5	2	6	16	3	4	9	3
OTU_1476	3	48	5	11	3	43	143	22	15	0	8	36	0	28	5	2	6	14	7	0	13	20	28	1	76	6	2	5	0	12	1	9	10	7	0	6	3	7	29	33	53	4	10	17	0	2	5	2	11
OTU_1477	0	4	13	2	2	35	20	23	20	22	15	26	32	3	20	9	28	25	11	8	8	38	14	1	21	9	0	7	0	0	3	0	2	2	2	3	0	1	23	3	8	10	0	16	1	1	4	1	7
OTU_1478	6	3	1	3	0	1	0	6	1	9	14	0	10	5	1	12	9	27	3	27	24	17	14	12	28	23	30	45	28	22	71	16	43	75	28	4	8	0	1	1	7	17	8	14	35	93	44	137	2
OTU_1479	0	0	7	11	0	5	2	4	26	8	0	8	5	0	73	7	0	131	16	1	13	4	87	9	1	93	4	0	44	3	43	0	2	6	2	4	4	0	9	29	5	30	5	2	4	1	16	18	6
OTU_1480	10	15	13	12	0	15	1	5	9	14	15	5	11	24	12	19	12	14	25	28	19	16	8	25	7	7	8	3	7	4	5	6	16	12	8	102	32	56	14	47	34	8	27	26	9	5	4	22	7
OTU_1481	1	20	4	7	3	2	7	10	28	3	14	39	7	9	22	4	10	57	5	22	8	18	37	18	9	58	16	5	6	5	10	14	11	9	12	1	4	1	20	3	5	38	33	44	0	4	4	4	33
OTU_1482	18	17	5	10	6	7	1	5	2	11	15	18	17	16	19	26	8	6	25	9	10	12	18	35	16	9	14	17	22	28	13	6	27	21	12	30	55	48	14	36	25	64	29	26	60	59	1	8	9
OTU_1483	82	2	175	74	3	192	60	11	75	22	5	68	26	1	65	0	2	107	7	0	2	0	28	0	1	20	0	0	0	0	0	2	0	0	0	0	0	0	122	53	2	37	2	7	0	0	20	18	8
OTU_1484	0	1	133	13	0	18	231	38	37	0	0	176	0	1	77	12	0	164	23	7	0	1	40	0	1	24	6	0	6	0	11	1	2	7	1	0	1	0	3	0	3	34	30	13	0	0	2	22	10
OTU_1485	2	18	1	1	3	2	5	1	1	0	1	3	0	4	0	0	0	0	2	0	3	6	34	39	17	8	115	91	13	12	26	233	130	36	293	6	5	0	12	6	5	3	2	6	1	29	2	0	3
OTU_1486	7	16	18	2	6	9	0	3	10	1	8	0	0	6	5	1	0	3	7	4	0	2	10	17	10	3	3	5	5	7	9	0	6	14	13	11	50	18	5	16	3	12	0	0	44	63	23	32	3
OTU_1487	0	4	0	0	1	0	0	2	0	0	1	1	0	0	2	0	1	0	2	1	0	2	8	0	33	0	70	248	17	15	0	47	169	0	60	42	12	11	5	1	1	1	0	2	3	29	0	3	8
OTU_1488	4	6	14	5	3	3	0	8	5	1	7	19	17	33	26	25	26	19	15	29	23	19	15	19	25	26	17	13	23	39	10	11	12	4	15	24	24	14	13	27	16	12	12	10	22	36	11	15	10
OTU_1489	3	5	6	7	1	21	24	34	23	31	38	17	30	20	25	26	34	32	38	28	33	8	51	27	17	27	17	3	20	8	46	27	8	44	17	4	21	6	7	10	7	21	6	11	25	3	5	15	2
OTU_1490	1	1	6	5	2	9	0	3	18	13	22	12	10	11	22	18	26	21	14	19	16	14	49	38	39	38	33	41	2	12	20	12	41	45	26	37	45	13	20	23	65	19	8	22	18	18	21	38	9
OTU_1491	0	0	7	10	3	76	72	78	23	12	24	0	30	20	3	4	10	14	0	6	5	6	6	1	8	5	3	2	3	1	5	0	0	0	0	1	4	0	14	13	2	29	5	19	24	3	33	34	4
OTU_1492	1	0	19	0	0	7	4	0	26	1	3	1	5	2	10	3	5	6	10	4	5	2	10	0	0	49	2	0	0	0	2	2	0	2	1	0	0	0	1	0	1	6	9	11	0	0	0	0	8
OTU_1493	7	24	3	17	27	5	0	4	2	2	28	118	1	10	46	29	3	0	4	1	52	9	2	16	2	1	9	6	2	4	0	2	6	1	0	1	0	2	1	0	3	39	0	19	2	0	0	3	11
OTU_1494	1	3	5	1	0	9	0	0	9	10	18	59	10	15	71	6	13	40	30	19	7	10	22	4	3	21	3	0	6	9	19	3	4	5	2	4	1	3	18	6	0	4	10	6	1	1	13	25	9
OTU_1495	9	17	17	1	5	20	77	28	7	0	4	13	9	8	9	0	12	1	5	7	5	10	4	20	53	7	9	52	18	66	7	12	15	6	12	21	7	13	12	28	54	16	3	23	11	22	5	5	15
OTU_1496	0	8	0	4	0	0	0	0	1	6	29	9	19	14	12	18	17	17	17	43	42	36	8	38	21	6	21	13	9	3	6	2	2	7	5	1	5	9	9	1	17	6	39	68	15	22	12	42	51
OTU_1497	1	1	1	9	1	0	42	4	11	0	10	3	15	16	6	15	23	27	12	30	26	16	17	2	10	28	0	1	0	0	12	0	4	1	2	27	3	1	15	9	4	2	14	10	2	2	3	11	4
OTU_1498	0	0	12	6	0	5	0	2	13	9	14	16	29	26	17	23	10	18	18	14	10	9	15	9	1	8	1	4	1	1	29	2	4	46	13	9	24	23	9	9	25	74	10	11	12	11	6	27	5
OTU_1499	0	0	7	0	1	14	3	19	22	0	0	7	1	15	14	0	12	14	2	17	4	54	6	1	14	11	0	10	4	5	11	0	1	4	0	8	1	2	7	1	2	11	1	36	3	34	0	0	18
OTU_1500	9	6	12	5	1	27	15	18	10	46	64	21	27	31	10	28	31	9	9	7	10	11	13	15	14	16	1	9	9	9	42	28	15	46	21	4	22	8	14	12	48	23	26	36	6	6	23	38	30
OTU_1501	0	1	0	0	0	0	0	0	0	0	0	0	0	0	0	0	0	0	0	0	1	2	0	0	0	0	0	0	0	0	0	0	0	0	0	0	0	0	0	0	0	0	0	0	0	0	0	0	0
OTU_1502	3	16	6	33	10	10	7	0	36	3	4	33	4	5	8	4	2	16	1	2	3	2	5	2	0	5	6	0	2	0	5	6	0	4	0	0	0	0	17	1	3	3	0	0	0	0	0	0	0
OTU_1503	1	17	1	6	3	36	14	37	12	6	23	23	0	19	10	0	3	43	3	9	4	0	10	0	0	3	0	0	0	4	7	2	5	0	4	14	5	1	4	0	5	1	15	11	0	2	23	5	6
OTU_1504	1	7	3	5	1	15	7	9	8	13	11	13	21	14	5	14	13	9	8	9	20	5	4	1	5	7	4	0	2	5	0	0	2	2	0	1	3	1	0	2	3	1	16	14	2	5	13	18	32
OTU_1505	0	0	4	0	3	61	18	94	41	1	3	45	0	14	18	2	16	96	6	13	7	6	51	2	0	19	8	3	3	14	40	5	50	73	2	6	2	2	24	0	0	27	15	57	3	0	0	3	64
OTU_1506	4	1	5	16	1	9	4	4	4	2	21	4	6	9	10	6	6	6	6	4	5	7	3	0	2	0	2	0	0	0	2	0	0	5	0	0	0	0	7	2	5	8	8	13	1	0	9	10	4
OTU_1507	3	7	11	1	1	33	0	32	66	46	93	132	27	26	59	30	48	40	22	31	28	10	44	13	3	13	4	2	2	3	14	15	2	19	5	3	3	1	10	6	6	28	25	29	8	2	16	4	2
OTU_1508	0	17	10	0	0	4	9	14	0	0	3	6	0	8	0	3	9	0	0	4	6	0	14	0	13	1	0	4	1	10	0	1	5	2	3	2	0	8	19	0	0	54	5	23	0	0	0	0	31
OTU_1509	17	16	3	9	1	0	0	1	2	3	2	0	2	3	5	9	7	2	28	11	4	5	0	8	5	0	6	1	25	49	4	5	18	8	13	2	20	15	4	1	10	0	5	7	8	3	2	0	9
OTU_1510	4	2	14	0	0	28	35	24	54	29	17	5	0	11	24	3	14	14	3	9	6	12	21	2	2	56	3	2	1	2	35	9	1	2	0	1	0	0	4	17	14	25	15	31	4	0	9	15	3
OTU_1511	12	5	51	12	4	17	6	15	6	44	51	8	42	23	15	40	21	12	57	33	36	19	7	11	6	52	6	7	32	11	48	41	6	31	34	4	1	1	5	16	15	6	27	19	80	13	26	11	15
OTU_1512	2	41	3	42	18	0	0	1	5	2	14	9	16	9	8	27	12	43	4	41	18	18	18	0	18	36	14	49	2	1	13	16	26	0	31	7	33	3	38	4	9	22	6	34	19	2	0	0	32
OTU_1513	0	3	6	37	1	5	0	2	4	10	21	1	40	12	2	23	15	8	16	27	47	46	2	1	22	4	2	8	9	4	2	2	2	4	1	2	2	1	3	16	1	2	10	12	13	27	76	96	12
OTU_1514	0	2	0	12	0	0	0	0	2	1	2	6	5	15	15	42	20	70	35	22	53	1	24	0	17	23	0	0	0	0	4	0	2	6	0	2	7	5	2	2	0	21	2	18	3	8	3	5	30
OTU_1515	3	15	9	0	1	19	2	4	9	8	13	7	10	9	23	21	12	13	32	8	11	6	13	7	5	10	8	5	17	17	33	6	13	11	9	52	86	159	4	18	63	3	10	9	17	6	12	14	3
OTU_1516	98	312	6	350	100	9	1	3	1	52	166	1	17	12	0	16	6	2	2	3	0	12	0	5	13	0	6	0	2	3	0	0	0	2	0	6	3	0	4	0	8	2	2	0	2	0	0	1	0
OTU_1517	0	28	3	0	0	10	5	5	7	0	2	7	1	12	5	0	1	9	7	11	4	7	11	9	17	7	23	12	12	11	7	15	23	6	16	6	29	37	25	4	17	10	2	11	17	43	0	3	1
OTU_1518	0	0	0	0	0	0	0	0	0	0	0	0	0	0	0	0	0	2	0	0	0	0	1	0	0	0	0	0	0	0	0	0	0	0	0	0	0	0	0	0	1	0	0	0	0	0	0	0	0
OTU_1519	8	9	30	10	1	14	10	29	9	22	14	16	14	26	15	19	11	11	19	15	23	18	21	5	9	26	3	1	63	7	16	6	7	6	7	2	66	0	17	22	11	13	11	6	51	5	54	13	15
OTU_1520	0	2	7	0	0	10	1	3	20	0	6	22	3	22	13	17	39	16	14	9	11	6	4	0	0	8	2	4	0	0	4	8	0	0	1	0	0	0	9	1	0	4	8	1	2	6	0	0	10
OTU_1521	5	5	15	5	0	35	0	4	13	22	31	13	28	19	29	38	32	13	43	17	46	38	17	43	9	14	8	5	0	0	20	7	1	2	0	4	2	3	18	12	9	14	16	30	8	15	9	31	15
OTU_1522	0	0	2	0	0	0	98	2	0	0	0	0	0	0	0	0	0	0	0	0	0	0	0	0	0	0	0	0	0	0	0	0	0	0	0	0	0	0	0	0	0	0	0	0	0	0	0	0	0
OTU_1523	0	0	6	3	0	20	15	6	15	13	24	12	10	23	12	21	22	11	11	19	22	8	7	12	2	4	5	1	0	0	6	0	0	1	0	0	0	0	3	2	1	16	16	22	1	0	39	38	2
OTU_1524	2	18	3	4	5	9	6	4	8	0	8	7	2	4	9	1	16	12	11	29	3	17	11	5	27	17	22	28	7	30	7	3	26	11	6	13	10	12	9	13	34	15	11	12	6	6	0	0	23
OTU_1525	2	2	8	2	0	8	5	20	4	31	40	2	12	14	12	16	12	2	13	27	18	7	7	1	2	26	5	1	4	4	28	27	4	35	15	0	0	0	4	11	25	7	34	22	5	0	39	25	7
OTU_1526	0	0	0	0	0	0	0	1	0	0	0	0	0	0	0	0	0	0	0	0	0	0	0	0	0	1	0	0	0	0	0	0	0	0	0	0	0	0	0	0	0	0	0	0	0	0	0	0	0
OTU_1527	1	2	9	1	0	4	180	0	12	0	0	2	1	0	0	0	3	2	2	4	1	7	1	3	1	3	25	60	6	4	13	2	11	8	2	0	0	5	2	2	1	4	4	14	0	29	0	0	176
OTU_1528	2	17	6	23	4	25	27	35	12	21	18	13	11	14	8	11	14	10	10	11	12	12	4	6	7	11	2	0	0	0	2	1	0	7	1	4	4	2	8	3	14	7	13	13	4	0	3	0	9
OTU_1529	0	0	18	0	0	3	0	5	26	7	5	53	9	5	86	20	3	104	10	0	4	0	27	0	1	7	0	0	0	0	2	0	0	4	0	0	0	0	4	0	0	93	13	30	0	0	4	4	2
OTU_1530	6	13	26	22	13	31	4	14	59	4	18	24	19	28	71	12	14	44	9	11	37	32	24	5	12	8	0	1	6	7	2	3	0	0	0	25	14	22	39	28	27	11	0	6	4	0	15	30	5
OTU_1531	17	6	32	27	2	11	101	23	4	11	5	15	10	10	17	12	10	70	30	20	29	19	68	52	15	58	7	1	23	7	32	9	4	9	7	8	9	1	13	17	10	12	16	4	24	7	13	14	4
OTU_1532	1	0	0	0	0	0	0	0	0	0	0	0	0	1	0	0	0	0	0	0	0	1	0	5	0	1	5	2	6	1	0	0	1	0	1	1	10	6	0	4	2	2	0	1	0	3	0	0	1
OTU_1533	5	0	3	2	0	9	0	1	8	7	9	17	14	8	5	11	7	1	6	4	5	5	3	0	3	0	0	0	0	1	5	0	2	0	0	0	0	0	0	0	0	0	1	3	1	0	0	1	7
OTU_1534	0	0	2	1	0	16	0	2	0	3	1	0	0	0	1	2	0	2	2	0	0	0	0	4	0	2	0	0	0	0	0	1	0	0	0	1	0	2	2	0	0	1	1	1	0	0	0	0	0
OTU_1535	3	0	11	0	0	9	27	19	3	5	6	1	3	4	7	1	8	1	7	13	1	4	8	3	0	29	9	2	0	1	12	3	0	5	0	0	0	0	10	1	4	2	8	12	2	0	6	5	10
OTU_1536	0	0	2	0	0	3	2	1	0	0	3	2	1	3	1	0	3	4	0	0	0	0	5	0	0	0	0	0	1	0	0	0	0	0	0	0	0	0	0	0	0	0	0	0	0	0	0	0	1
OTU_1537	0	0	6	1	1	0	2	0	0	0	2	5	5	2	4	0	0	9	6	1	1	5	44	15	26	27	22	46	0	2	18	9	32	12	24	115	15	13	10	25	27	24	5	5	10	7	2	3	0
OTU_1538	0	0	7	0	0	14	333	13	6	3	8	8	0	5	14	3	8	27	2	7	5	16	13	1	0	17	0	4	5	1	6	2	3	0	0	0	1	2	6	9	5	14	2	8	0	0	0	1	13
OTU_1539	8	182	11	22	19	2	1	5	12	0	7	7	0	14	17	5	8	37	8	23	8	17	11	0	6	23	3	14	4	6	6	8	18	6	18	5	2	4	21	2	3	11	11	18	1	0	1	1	16
OTU_1540	2	3	10	0	1	14	4	15	0	0	0	4	4	7	9	1	2	18	4	2	0	3	6	11	3	9	3	0	3	11	1	4	8	4	4	0	4	0	28	4	3	11	1	6	1	1	2	2	7
OTU_1541	3	6	11	7	2	9	0	4	13	20	34	21	37	40	25	23	18	12	26	31	18	7	17	20	7	14	6	6	4	2	21	10	3	44	9	1	3	0	13	6	4	27	14	33	26	8	18	23	6
OTU_1542	6	12	23	2	5	24	25	17	21	15	13	22	11	21	33	12	15	12	14	18	8	6	20	16	12	22	3	21	14	21	24	12	5	34	14	1	34	18	7	19	20	7	8	8	7	8	17	15	10
OTU_1543	0	0	71	1	0	16	0	1	119	18	13	23	7	17	12	1	0	4	0	1	0	0	10	0	2	2	0	0	0	0	0	1	0	1	0	0	0	0	4	0	0	20	0	2	0	0	9	13	0
OTU_1544	3	0	0	0	0	7	2	1	11	0	0	3	0	1	129	0	0	8	0	1	0	0	683	0	0	0	0	0	0	0	0	0	0	0	0	0	0	0	16	2	1	139	0	0	3	0	0	0	0
OTU_1545	0	3	0	0	1	3	0	4	3	0	2	5	0	8	0	1	0	3	3	5	5	0	5	15	8	8	16	16	27	73	11	8	26	9	12	10	51	50	4	8	33	4	8	3	48	37	0	0	6
OTU_1546	3	4	3	0	0	17	4	7	18	8	41	19	5	9	300	13	14	25	14	16	5	7	10	3	0	9	0	1	0	0	1	0	0	6	4	0	4	0	11	18	4	5	16	21	1	0	0	2	1
OTU_1547	0	0	5	0	0	6	3	8	5	3	3	12	14	11	14	11	8	31	11	27	21	21	37	17	43	9	49	87	31	47	33	33	43	42	36	107	37	19	2	27	26	2	7	2	1	6	50	23	2
OTU_1548	0	25	3	15	7	0	5	0	13	2	10	9	8	42	10	35	13	53	3	10	43	4	14	0	14	49	0	4	0	0	1	0	0	11	4	8	3	3	8	0	0	5	3	19	0	4	0	0	21
OTU_1549	15	32	2	5	0	2	2	4	12	1	4	3	10	6	3	9	4	5	5	8	20	11	11	13	8	13	7	1	14	2	20	22	6	161	54	0	31	7	5	13	39	6	14	16	27	2	5	5	18
OTU_1550	1	2	3	0	1	0	0	0	0	9	24	0	20	29	0	16	15	4	13	31	17	18	1	26	12	5	5	8	1	1	1	2	0	6	2	0	2	0	0	0	1	3	26	36	9	9	3	16	42
OTU_1551	0	1	24	0	0	10	131	74	17	0	0	34	0	0	41	17	0	78	53	5	0	0	19	0	0	5	6	0	0	0	1	4	0	0	21	0	0	0	29	0	0	1	49	6	4	0	0	0	24
OTU_1552	6	16	1	4	0	8	4	4	10	3	3	17	2	11	7	3	16	14	17	21	15	21	7	11	62	15	22	19	5	19	4	11	48	9	18	18	18	17	7	5	73	7	21	28	3	10	2	4	14
OTU_1553	1	9	2	0	3	2	0	4	5	1	8	11	4	75	16	20	34	6	5	19	14	11	1	3	5	4	4	1	4	7	2	5	6	9	8	4	4	2	10	18	39	34	16	22	81	22	97	148	19
OTU_1554	0	0	15	5	0	18	0	2	17	26	9	31	14	11	30	28	11	8	15	17	11	2	11	2	6	3	0	1	1	1	10	4	1	7	1	0	2	0	2	4	9	12	20	26	3	0	69	15	1
OTU_1555	0	0	6	5	2	2	3	5	1	4	0	2	4	3	2	1	3	27	2	3	8	20	7	2	1	7	4	0	1	0	3	1	1	0	0	1	0	0	0	0	0	1	3	1	0	0	10	0	9
OTU_1556	0	0	0	0	0	0	0	0	0	0	0	0	0	0	0	0	0	0	0	0	0	0	0	0	0	0	0	0	0	1	0	0	0	0	0	0	0	0	0	0	0	0	1	0	0	0	0	0	0
OTU_1557	0	4	4	14	1	4	1	13	5	9	13	5	6	10	3	24	11	6	32	31	21	10	3	10	6	3	11	5	7	6	7	3	5	3	1	2	8	3	1	0	2	14	21	25	28	5	17	29	44
OTU_1558	0	2	0	0	0	4	6	2	0	5	2	0	0	3	3	3	4	0	3	1	1	2	0	1	0	0	1	0	1	0	0	0	0	0	0	0	0	0	3	4	0	1	27	16	1	0	0	1	1
OTU_1559	3	3	1	0	0	1	8	0	6	0	0	0	3	1	8	16	16	1	11	11	2	3	2	1	12	2	15	7	4	3	0	26	62	10	6	0	5	1	2	3	9	12	18	15	6	2	1	1	1
OTU_1560	0	1	0	0	0	11	9	1	0	0	1	0	0	0	1	0	7	15	0	3	0	2	4	1	1	8	4	1	6	0	2	0	2	1	2	3	0	0	14	2	0	9	5	2	0	2	0	0	5
OTU_1561	5	7	28	3	0	4	0	14	3	29	38	22	12	24	8	29	27	8	8	15	34	24	6	24	9	54	11	3	21	5	73	24	8	18	3	2	2	8	6	12	18	10	18	26	17	10	51	47	23
OTU_1562	7	12	5	31	6	13	7	6	9	24	28	10	41	30	18	34	23	15	18	17	13	18	3	1	9	3	2	1	12	5	3	2	1	4	1	5	21	16	8	66	21	19	40	47	6	5	43	33	11
OTU_1563	7	12	10	12	11	11	2	18	4	7	1	6	4	9	9	6	20	8	4	19	11	16	6	4	11	13	4	4	18	10	32	12	14	24	11	17	23	7	2	15	30	8	2	9	19	6	5	7	1
OTU_1564	25	7	65	67	11	27	60	24	58	8	5	20	0	9	57	8	5	53	4	3	54	6	26	1	4	7	9	1	2	0	2	2	0	4	2	0	1	0	8	7	1	39	0	5	0	2	0	41	2
OTU_1565	0	0	5	0	0	4	2	2	4	0	1	0	1	1	4	10	5	3	2	12	14	5	6	0	13	0	9	13	0	1	3	2	13	0	3	148	1	24	2	6	17	6	3	5	14	12	15	2	7
OTU_1566	0	3	4	4	0	1	1	6	9	2	9	4	6	4	50	9	8	10	13	9	12	11	2	7	23	5	7	37	9	14	9	10	24	9	5	132	25	14	9	34	33	15	4	2	5	15	1	4	2
OTU_1567	16	22	14	22	4	7	9	28	8	7	6	5	10	25	7	6	4	1	6	11	14	12	6	0	8	11	1	0	7	2	1	2	2	3	2	9	8	5	9	3	4	4	1	3	8	3	4	7	5
OTU_1568	0	0	0	0	1	0	1	0	0	0	7	4	4	8	2	9	5	2	4	0	0	2	4	0	1	0	0	0	1	2	1	0	2	0	0	0	0	0	0	0	0	2	6	3	0	0	22	29	13
OTU_1569	4	14	18	3	0	8	25	12	5	8	5	1	2	13	13	8	13	3	6	13	17	4	7	21	2	35	9	4	14	5	38	32	11	20	38	9	14	20	7	22	34	2	3	9	25	5	16	20	12
OTU_1570	0	2	0	5	0	0	0	1	0	4	13	1	14	12	1	8	25	1	10	9	26	14	1	21	16	9	5	7	4	0	3	5	3	0	1	0	0	0	3	0	0	2	12	15	6	6	7	28	52
OTU_1571	4	15	64	9	6	35	10	8	31	19	11	8	10	10	26	4	9	19	8	6	4	3	10	3	0	8	2	0	3	0	16	5	6	36	5	6	7	2	49	28	4	16	4	1	1	0	3	5	6
OTU_1572	0	2	34	1	2	27	2	6	37	16	36	18	18	30	6	12	10	16	17	14	10	6	9	4	1	14	9	2	6	2	26	2	5	28	21	4	16	10	6	6	7	67	12	16	2	13	19	46	6
OTU_1573	1	5	0	5	3	0	0	13	2	0	0	3	1	1	2	0	2	16	1	4	2	8	9	0	2	16	8	13	1	3	8	4	54	9	37	0	0	0	27	0	0	1	0	0	0	0	0	2	1
OTU_1574	4	8	8	9	1	2	38	17	0	2	6	1	1	12	18	9	13	51	25	43	13	30	33	0	2	21	0	0	0	2	5	2	6	12	4	22	11	2	49	2	0	6	7	31	5	0	9	2	25
OTU_1575	0	1	8	25	3	0	34	42	13	4	13	6	3	4	20	27	13	35	14	21	42	23	12	4	2	22	0	2	2	0	6	2	0	0	0	14	1	3	13	9	0	6	7	11	1	2	21	9	4
OTU_1576	1	2	1	14	1	19	26	29	19	0	19	46	0	2	8	22	0	0	0	2	7	0	8	9	8	1	0	0	7	0	20	0	0	21	0	10	1	0	0	29	4	61	50	21	0	0	180	79	5
OTU_1577	5	6	19	30	0	14	2	32	27	22	60	16	50	70	30	62	79	79	31	127	52	83	62	2	1	109	3	0	15	1	6	1	0	24	14	30	11	0	70	13	8	23	22	39	23	0	103	55	56
OTU_1578	9	2	16	3	4	15	67	40	28	12	10	8	10	10	15	3	16	5	6	7	10	0	13	1	5	5	2	4	13	7	5	1	4	10	2	13	21	17	18	9	10	10	5	3	3	3	1	6	4
OTU_1579	4	8	3	20	8	1	0	0	6	1	1	2	2	16	14	0	10	1	36	24	3	13	9	23	70	14	13	85	9	27	2	0	28	32	13	70	59	46	96	90	41	0	1	1	24	32	0	0	3
OTU_1580	3	3	8	0	0	5	3	4	11	24	24	12	6	11	3	20	16	3	15	15	16	12	17	21	8	18	13	5	8	4	16	14	1	10	1	0	1	1	14	12	17	5	13	21	16	1	0	7	27
OTU_1581	9	15	27	11	1	7	10	5	12	8	8	3	0	9	25	8	6	7	28	29	2	2	6	15	3	19	3	4	1	3	29	15	5	58	37	0	4	3	16	16	25	5	26	31	30	2	17	19	19
OTU_1582	0	4	0	3	0	1	3	1	0	0	3	0	16	20	0	18	9	2	20	36	23	15	3	32	9	1	2	2	4	3	3	6	2	10	8	0	6	1	0	2	5	15	31	38	14	1	2	5	5
OTU_1583	0	0	3	2	0	0	1	0	3	0	7	16	12	10	6	13	30	15	36	45	11	10	20	26	34	9	24	42	43	71	25	29	20	103	57	34	102	39	8	64	42	7	15	8	46	89	5	15	6
OTU_1584	0	12	3	20	0	15	5	24	8	9	8	8	23	7	8	10	15	9	15	21	14	5	5	0	5	6	0	1	2	9	1	0	9	12	2	1	6	8	8	26	2	1	0	11	3	5	0	4	17
OTU_1585	4	2	2	2	1	0	0	3	1	0	2	2	1	6	0	0	1	3	5	23	15	20	4	13	60	3	35	70	75	96	8	4	55	13	10	0	45	0	4	5	10	4	0	1	17	31	0	5	14
OTU_1586	8	18	0	11	0	12	8	9	26	8	14	24	12	13	2	27	9	46	48	47	135	59	24	106	101	19	36	46	18	25	2	4	10	10	1	1	13	6	11	11	19	2	27	20	4	2	4	0	12
OTU_1587	0	0	0	0	0	0	0	0	1	3	0	0	0	0	4	0	0	0	0	2	1	0	0	1	3	0	0	0	0	0	5	0	0	0	0	0	0	0	1	2	0	0	0	0	0	0	0	0	0
OTU_1588	1	4	4	2	2	0	0	0	3	0	1	12	12	16	12	12	17	3	19	16	19	6	6	23	15	1	9	21	33	54	7	15	15	35	27	29	52	20	1	43	14	2	3	3	58	75	3	9	3
OTU_1589	0	0	7	0	1	22	5	1	7	0	0	11	13	0	12	6	1	64	0	0	3	0	78	0	0	107	0	0	0	1	9	4	0	13	20	0	0	0	5	7	1	50	18	3	0	0	1	0	1
OTU_1590	0	1	3	3	0	7	4	6	3	6	6	4	3	6	6	4	4	2	1	5	5	4	10	12	6	2	4	2	1	5	0	1	4	3	0	0	5	3	5	5	2	20	10	16	3	14	6	14	0
OTU_1591	6	32	61	46	10	72	36	44	24	136	22	48	63	31	39	36	9	48	13	2	31	2	64	1	1	70	4	0	2	2	37	4	2	8	6	0	17	1	181	13	3	28	7	6	0	2	9	24	0
OTU_1592	22	15	13	9	18	9	0	10	12	53	25	3	40	26	16	27	11	12	32	11	18	13	37	20	20	15	9	8	17	22	31	10	16	16	16	6	62	31	69	61	34	30	24	16	55	21	34	12	8
OTU_1593	0	2	0	0	1	1	0	0	0	0	0	0	0	0	0	0	0	0	0	1	0	0	0	0	0	0	0	0	0	0	0	0	0	0	0	0	0	0	0	0	0	0	0	1	0	0	0	0	0
OTU_1594	0	0	0	0	0	5	3	1	1	0	0	1	0	0	2	0	0	6	2	3	0	0	0	3	0	2	0	0	0	0	1	9	7	0	6	0	0	0	2	0	3	0	3	4	0	0	0	0	6
OTU_1595	0	6	0	0	0	1	1	3	4	6	17	3	26	43	0	156	211	1	22	17	2	1	0	0	0	0	1	0	0	0	18	28	0	17	9	0	3	0	0	3	0	4	43	36	58	15	0	5	0
OTU_1596	0	6	9	10	0	33	3	5	17	13	20	17	13	10	32	13	26	29	24	11	12	9	25	14	2	12	6	3	2	2	4	3	2	4	1	6	3	12	32	21	6	27	13	23	0	6	2	5	5
OTU_1597	6	5	12	1	0	7	42	22	3	16	24	0	10	12	3	23	22	4	9	19	10	12	1	21	9	33	10	10	43	12	52	56	16	38	32	2	4	3	9	8	12	0	12	24	27	9	17	27	10
OTU_1598	0	3	5	0	0	1	3	4	2	0	0	0	0	0	2	1	0	7	2	1	1	0	1	0	16	2	1	16	0	1	7	0	17	9	1	1	7	11	4	0	0	1	1	11	9	2	0	0	5
OTU_1599	0	6	1	2	1	0	0	0	0	4	4	0	3	6	6	4	2	2	8	5	0	3	6	5	17	11	10	23	11	73	3	8	84	6	40	135	164	239	7	65	177	0	1	6	7	7	0	0	3
OTU_1600	0	0	7	0	0	1	2	0	18	0	2	1	2	2	2	5	9	1	5	1	45	27	2	3	56	2	0	2	15	13	0	0	10	1	7	19	12	4	3	116	18	0	2	0	1	5	94	252	7
OTU_1601	1	0	6	1	0	4	1	0	12	10	13	4	9	17	7	12	8	4	2	12	4	3	13	3	5	5	1	1	0	0	13	4	0	6	6	1	3	1	4	3	3	102	25	44	42	89	30	75	3
OTU_1602	0	2	45	0	0	11	0	7	162	1	24	63	9	37	7	17	21	56	10	9	1	1	84	0	9	31	7	9	0	2	91	32	4	138	102	0	5	0	1	0	0	145	10	29	8	30	0	1	0
OTU_1603	0	2	1	2	0	12	3	5	12	10	11	26	3	6	5	1	13	5	3	10	4	10	4	0	0	3	0	0	0	1	4	1	1	1	0	0	0	0	2	1	2	7	3	15	6	1	32	53	6
OTU_1604	0	3	0	3	0	0	0	2	0	0	14	0	0	1	0	3	5	3	1	6	4	4	1	0	5	1	0	6	0	0	3	0	1	0	3	0	0	0	6	1	0	1	5	4	0	0	0	0	14
OTU_1605	0	0	0	3	1	0	0	0	3	1	1	0	0	0	0	1	0	0	0	0	0	3	0	0	0	0	0	0	0	0	0	0	0	0	0	0	0	0	0	0	0	0	1	1	0	0	0	0	0
OTU_1606	4	3	4	14	2	4	2	6	12	3	8	9	12	7	2	11	9	10	4	3	8	2	5	1	1	0	0	1	0	0	1	1	0	2	1	0	0	0	6	0	0	4	1	7	1	3	6	7	0
OTU_1607	0	0	0	16	4	18	25	6	15	0	12	41	0	4	1	23	0	2	0	2	5	0	7	6	4	0	0	1	1	0	27	1	1	13	0	21	0	0	6	50	1	54	49	23	0	0	168	90	5
OTU_1608	0	1	6	1	0	24	0	7	2	9	13	16	8	9	4	12	18	5	17	9	16	9	31	52	25	4	12	11	9	19	5	3	14	14	2	5	14	4	16	10	6	4	3	8	16	18	65	80	8
OTU_1609	0	0	0	0	0	1	0	0	2	0	0	1	2	0	1	0	0	5	0	0	0	0	6	1	0	1	0	0	0	0	0	0	0	0	0	0	1	0	3	0	0	0	0	0	0	0	0	0	0
OTU_1610	2	10	9	26	2	11	0	16	14	16	3	8	23	9	8	12	8	10	14	28	10	3	7	0	10	9	0	0	2	21	3	0	1	7	1	0	6	13	5	18	1	4	2	6	2	13	2	2	12
OTU_1611	0	0	0	0	0	0	7	1	0	0	0	0	0	0	0	0	0	0	0	0	0	0	0	0	0	0	0	0	0	0	0	1	0	0	0	0	0	0	0	0	0	0	0	0	0	0	0	0	0
OTU_1612	30	4	7	458	56	29	1	25	47	57	4	26	73	3	8	51	8	25	19	4	6	0	4	0	11	0	3	0	3	0	0	0	0	1	0	16	3	0	12	33	0	5	15	1	0	0	12	6	2
OTU_1613	0	7	3	1	0	0	3	1	2	0	3	9	14	19	8	9	16	13	4	19	17	13	4	7	9	14	14	7	21	16	2	5	9	9	4	9	12	8	5	3	6	12	3	3	9	8	6	30	5
OTU_1614	13	10	0	7	0	1	16	10	5	33	38	4	20	31	0	28	55	0	26	27	36	9	0	24	4	1	11	4	9	0	2	10	3	6	6	2	3	2	0	4	6	6	50	62	23	3	3	20	43
OTU_1615	0	0	83	4	0	1	1	2	13	19	6	62	13	15	27	18	5	100	6	0	8	1	70	1	5	139	0	1	18	4	41	3	3	65	16	3	20	4	48	14	0	34	36	10	28	7	15	5	14
OTU_1616	2	0	40	0	0	8	156	47	26	17	16	4	7	8	14	11	18	4	22	8	4	3	7	3	1	24	16	4	0	0	12	4	0	0	0	0	0	1	8	11	8	15	18	18	8	5	6	11	11
OTU_1617	4	4	16	0	1	20	3	10	2	21	40	5	6	8	10	11	7	5	14	16	12	9	4	5	3	11	2	0	2	4	27	7	4	14	3	0	4	2	13	15	14	8	18	23	10	3	34	57	17
OTU_1618	0	0	8	0	0	7	0	3	52	5	11	28	7	0	14	7	6	33	4	5	7	0	15	3	2	12	1	0	2	3	3	0	1	5	1	0	2	0	0	0	0	3	0	0	0	2	67	58	8
OTU_1619	1	43	2	12	7	33	155	16	4	0	2	35	0	12	6	0	1	14	2	7	13	17	16	2	70	2	5	4	0	1	2	9	11	7	0	1	6	3	21	37	38	1	1	21	0	1	4	3	8
OTU_1620	0	0	5	0	0	0	0	2	1	2	0	4	1	14	1	1	4	8	4	14	2	1	18	0	0	28	2	0	5	4	23	4	3	34	21	2	8	1	3	0	1	17	11	15	32	13	7	9	15
OTU_1621	0	2	0	4	3	0	1	1	5	5	12	0	6	13	1	23	21	0	154	154	49	36	3	31	8	13	22	10	7	3	0	2	1	12	6	2	16	10	1	10	16	5	37	37	7	5	4	20	6
OTU_1622	0	0	2	0	0	0	2	0	0	0	0	0	0	0	0	0	0	0	0	0	0	0	0	0	0	0	0	2	0	0	0	0	0	0	0	6	0	0	4	0	0	0	0	0	0	1	0	0	1
OTU_1623	0	0	0	0	0	0	0	0	0	0	0	0	0	0	0	0	0	2	0	0	0	0	0	0	0	0	0	0	1	0	0	0	0	0	0	0	0	0	4	0	0	0	1	0	1	2	0	0	0
OTU_1624	2	6	13	5	2	3	0	0	3	2	9	6	7	7	5	4	9	17	5	3	3	3	14	5	3	18	4	8	4	6	19	12	3	29	5	5	12	1	8	14	18	18	7	6	1	7	19	16	5
OTU_1625	3	12	6	5	3	0	2	2	5	0	0	3	1	10	4	0	9	3	3	5	7	4	5	2	5	21	7	3	5	16	7	6	30	21	16	64	85	73	16	11	26	6	3	3	9	7	3	3	16
OTU_1626	0	1	4	1	0	15	0	2	27	3	7	21	5	11	12	4	5	54	4	8	20	21	38	20	1	44	24	18	5	5	31	9	0	0	2	3	1	0	1	1	0	11	2	6	0	0	12	14	8
OTU_1627	0	2	13	0	0	14	95	88	9	0	0	51	0	0	32	19	0	96	43	8	0	0	17	0	0	2	3	0	0	0	1	11	0	0	12	0	0	1	27	0	0	0	36	7	3	0	0	0	27
OTU_1628	8	3	1	2	1	3	0	0	2	3	12	2	2	15	2	4	11	9	9	2	5	11	7	18	25	4	42	27	2	14	18	5	27	10	13	6	3	4	7	2	17	2	1	10	2	11	2	2	16
OTU_1629	3	6	6	2	6	12	20	23	4	2	7	26	4	4	27	6	1	4	9	9	10	5	47	8	6	10	5	11	3	12	27	9	10	62	26	6	23	12	78	50	18	9	8	7	6	1	2	0	1
OTU_1630	0	0	0	0	0	0	31	0	0	0	0	0	0	0	0	0	0	0	0	0	0	0	0	0	0	0	0	0	0	0	0	0	0	0	0	0	3	0	0	0	0	0	0	0	0	0	0	0	0
OTU_1631	3	7	13	44	2	2	6	36	14	6	8	0	10	17	16	16	12	28	10	43	16	19	13	6	4	31	0	6	0	0	11	9	1	13	8	3	3	1	18	1	3	7	3	18	8	0	4	6	21
OTU_1632	0	0	10	0	0	6	2	2	40	5	9	30	14	8	17	7	5	39	3	4	12	9	79	7	1	50	1	3	2	0	41	2	0	21	9	0	4	1	1	0	0	14	1	4	0	3	0	1	0
OTU_1633	5	3	2	1	1	1	0	5	1	29	41	6	35	21	1	49	46	3	26	45	42	22	1	36	31	0	27	5	11	9	5	10	13	16	10	2	20	6	2	19	60	5	30	40	10	1	9	23	11
OTU_1634	0	9	2	0	0	0	1	6	1	0	0	3	0	3	2	0	1	5	0	6	0	2	3	0	3	1	10	3	4	8	1	1	10	10	5	4	0	13	2	2	3	3	6	7	6	2	0	0	4
OTU_1635	1	3	20	2	2	4	2	1	0	4	3	17	11	13	9	4	5	8	1	3	24	11	30	2	4	10	9	3	2	9	1	4	7	8	2	6	19	5	27	11	12	72	17	29	5	9	2	4	2
OTU_1636	0	0	1	0	0	0	0	1	4	7	2	5	7	15	9	9	6	13	17	24	20	3	4	36	13	6	12	11	6	2	21	5	3	25	12	2	13	2	2	3	4	13	8	8	19	21	39	97	19
OTU_1637	1	15	2	7	0	3	0	0	1	2	32	5	14	32	2	17	36	2	18	22	28	21	1	43	20	26	22	9	11	5	14	10	8	6	18	2	19	12	12	60	34	4	25	22	25	7	25	38	26
OTU_1638	1	0	0	1	0	0	0	0	0	0	1	0	0	0	0	0	2	0	0	2	0	2	0	0	0	0	0	0	0	0	0	0	0	0	0	0	0	0	0	0	0	0	0	0	0	0	0	0	0
OTU_1639	0	0	0	0	0	0	0	0	0	0	0	0	0	0	0	2	0	0	0	0	0	0	0	0	0	0	0	0	0	0	0	0	1	0	0	0	0	0	0	0	0	0	4	1	0	0	4	10	3
OTU_1640	0	1	0	0	0	0	2	0	1	0	0	0	1	0	0	0	2	0	1	4	0	0	1	0	0	0	2	0	2	0	0	0	0	0	0	1	0	0	0	0	0	0	0	1	1	6	2	0	0
OTU_1641	0	0	2	8	2	8	2	3	4	5	4	1	21	19	2	14	8	0	15	13	7	2	1	17	6	0	10	10	6	13	1	0	9	4	4	31	29	34	8	5	11	5	7	10	2	9	7	23	8
OTU_1642	0	84	0	35	35	1	64	0	32	0	8	4	10	4	7	7	8	8	18	15	8	14	8	2	13	7	3	6	0	1	0	0	8	2	0	2	0	3	6	6	8	5	0	3	0	2	0	0	2
OTU_1643	9	29	8	0	0	45	17	16	12	24	13	2	5	5	13	7	12	6	1	7	19	47	3	2	2	4	1	0	1	1	41	8	1	4	11	0	0	0	2	29	32	3	2	9	1	0	0	0	10
OTU_1644	0	0	0	0	0	0	0	0	0	0	0	1	0	0	0	0	0	0	0	0	0	1	0	0	0	0	0	0	0	0	0	0	0	0	0	0	0	0	0	0	0	0	2	0	1	0	0	0	0
OTU_1645	43	83	11	158	96	26	144	111	15	13	21	4	26	13	3	31	9	22	10	3	33	6	24	15	2	35	3	0	1	2	12	7	1	37	3	3	6	0	46	16	14	14	13	6	0	0	1	3	0
OTU_1646	1	0	0	1	0	18	5	20	9	7	13	0	6	10	15	2	5	7	6	4	11	3	6	16	15	11	11	2	10	7	10	0	2	5	2	6	2	4	16	6	2	0	7	0	5	3	2	4	4
OTU_1647	8	8	38	9	1	27	0	4	31	9	11	13	12	7	23	2	7	39	16	0	3	1	25	16	0	27	0	3	3	7	11	9	2	8	5	80	58	321	46	21	24	40	9	18	3	2	6	6	12
OTU_1648	40	489	1	12	88	21	127	54	1	6	11	13	2	1	8	3	6	16	1	9	3	21	0	1	0	0	0	0	0	2	0	0	0	0	0	0	0	0	6	1	0	15	0	0	1	0	0	3	7
OTU_1649	0	3	4	4	0	7	11	5	6	37	47	4	9	35	1	40	40	0	18	17	8	8	3	25	10	4	6	1	4	6	23	17	6	5	6	2	5	5	1	5	13	2	29	30	6	1	4	23	6
OTU_1650	0	0	3	0	0	0	0	0	1	0	5	1	0	0	0	0	0	1	2	0	0	0	0	0	0	4	0	0	2	1	0	0	0	2	0	0	0	0	0	0	0	1	1	6	0	1	6	6	1
OTU_1651	0	56	0	0	2	0	4	4	0	0	0	3	0	8	0	0	0	2	0	0	0	12	0	1	2	3	10	42	2	6	5	48	58	0	64	12	0	1	3	0	2	0	1	0	0	0	0	0	3
OTU_1652	10	4	33	3	2	11	3	9	11	25	33	8	23	15	10	23	40	5	12	18	23	15	3	12	1	23	5	0	10	5	27	14	8	14	5	0	0	6	5	10	11	4	13	23	8	1	13	31	7
OTU_1653	5	16	5	21	8	15	16	16	4	7	9	15	11	10	16	13	7	8	22	10	11	17	6	19	5	3	0	3	2	6	7	5	3	9	7	11	14	13	19	11	7	1	7	12	6	3	8	12	12
OTU_1654	0	1	3	1	0	17	3	3	4	63	28	65	89	13	54	96	44	39	25	22	27	2	15	1	2	33	0	7	0	3	13	2	2	41	4	16	2	4	26	9	15	21	14	8	4	3	14	9	1
OTU_1655	20	482	10	14	76	30	113	29	0	4	15	5	8	5	13	1	8	17	0	14	1	15	2	6	0	1	0	0	0	0	0	3	0	0	0	0	0	0	3	5	0	21	3	1	0	2	0	0	3
OTU_1656	1	0	5	22	0	44	69	17	18	1	4	15	0	4	10	4	0	12	7	0	0	0	32	0	5	28	3	9	1	2	17	11	18	0	6	1	0	14	11	0	3	5	15	13	3	6	5	0	3
OTU_1657	0	11	4	7	0	18	14	23	4	1	14	16	1	7	4	2	0	35	0	2	4	0	1	0	1	2	0	0	0	1	1	2	2	0	6	10	1	0	8	1	0	3	14	13	0	0	15	1	4
OTU_1658	5	4	13	2	0	33	25	21	12	10	3	10	9	9	21	10	9	14	23	3	13	8	13	7	3	14	0	1	11	2	7	3	0	14	4	6	10	1	19	33	3	9	7	2	8	2	9	9	2
OTU_1659	1	24	1	8	0	4	17	52	2	20	19	12	0	0	35	0	0	108	0	0	0	0	21	7	0	20	1	0	0	0	2	15	2	0	35	0	0	25	12	82	85	19	111	5	0	0	15	0	30
OTU_1660	0	0	0	0	0	0	0	2	0	0	0	0	0	0	0	0	0	0	0	0	0	0	0	0	0	0	0	0	0	0	0	0	0	0	0	0	1	0	0	0	0	0	0	0	0	0	1	0	0
OTU_1661	1	1	1	0	2	5	3	0	6	0	0	0	0	1	0	0	0	8	0	0	0	2	25	23	7	12	5	7	9	6	0	2	0	8	11	0	0	2	21	2	2	0	0	2	0	0	0	0	0
OTU_1662	0	13	1	1	2	1	2	2	0	0	1	0	5	9	0	1	2	1	7	1	1	3	6	15	66	0	13	115	12	16	2	8	20	5	7	12	3	14	2	1	9	2	2	2	8	57	1	3	2
OTU_1663	2	40	6	5	4	0	21	2	7	0	3	12	0	8	6	6	6	11	9	6	13	17	14	24	10	41	6	26	6	10	10	6	0	5	0	3	0	1	22	23	11	3	0	7	0	16	0	0	40
OTU_1664	10	1	2	2	0	7	5	5	7	6	9	12	1	9	9	1	3	7	11	0	2	1	16	1	0	5	3	0	4	2	1	1	3	5	0	0	2	0	2	4	17	7	0	7	4	2	12	35	6
OTU_1665	17	2	6	63	7	1	0	4	10	9	14	7	246	13	37	96	10	21	16	0	72	14	24	1	5	6	0	2	5	3	3	0	0	6	0	33	1	5	9	32	2	16	1	2	0	6	20	17	9
OTU_1666	0	0	1	0	0	2	2	0	0	1	9	8	5	4	6	4	1	5	7	4	6	2	10	4	3	35	2	4	1	5	1	0	5	0	0	1	0	0	0	0	0	1	0	0	0	1	0	6	5
OTU_1667	0	2	1	4	1	0	0	0	2	0	4	2	1	2	0	0	0	27	2	1	0	2	8	1	9	0	7	8	1	2	6	0	3	16	5	48	16	9	9	25	28	7	0	4	0	1	0	0	0
OTU_1668	2	9	3	82	7	7	2	7	9	10	4	24	0	1	13	0	5	3	28	6	3	0	15	2	2	2	0	8	0	15	8	3	1	16	17	9	26	17	0	4	11	21	0	3	1	32	39	40	2
OTU_1669	3	57	14	40	11	1	0	0	8	2	12	12	1	31	11	19	3	25	3	9	13	19	12	0	33	16	8	52	1	1	15	1	13	0	4	8	3	4	8	0	5	13	5	23	1	0	0	1	22
OTU_1670	6	23	4	18	5	10	0	29	3	35	30	4	43	43	4	33	44	8	16	25	33	19	4	27	28	1	15	16	16	18	1	1	9	4	3	9	21	20	17	2	38	5	32	59	16	13	6	3	19
OTU_1671	6	5	4	0	0	0	0	0	5	5	4	0	9	4	2	17	10	3	22	21	8	7	23	7	6	30	26	23	21	9	31	15	8	17	15	4	12	5	5	2	12	26	5	22	55	33	16	41	28
OTU_1672	2	0	4	1	0	2	2	0	0	3	1	1	0	0	3	0	0	0	0	0	1	0	0	0	0	0	0	0	0	0	0	0	0	0	0	0	0	0	0	0	0	1	0	4	0	0	0	1	2
OTU_1673	1	0	0	0	0	0	0	0	0	0	0	0	0	0	0	0	0	0	2	0	0	0	0	0	0	0	0	0	0	0	0	0	0	0	0	0	0	0	0	0	0	0	0	0	0	0	0	0	0
OTU_1674	0	0	11	5	0	0	1	0	73	2	0	1	0	0	0	0	0	33	0	0	2	0	170	0	0	179	0	0	83	19	4	31	9	74	35	0	2	0	1	0	0	134	3	0	0	0	1	0	16
OTU_1675	0	5	3	0	0	0	0	1	0	1	5	5	4	16	12	2	3	0	3	1	5	0	4	5	1	12	2	1	24	10	25	26	1	47	7	2	33	12	0	2	7	4	3	1	2	2	18	21	5
OTU_1676	1	0	2	12	0	0	0	0	6	14	18	6	24	43	25	22	21	57	18	32	22	37	68	3	2	92	0	1	6	0	70	2	4	3	1	18	4	2	1	13	1	14	6	25	9	0	24	18	20
OTU_1677	3	2	42	5	0	1	0	1	1	16	75	8	25	21	16	27	20	6	24	16	22	11	11	4	4	55	12	11	24	2	60	57	6	66	30	1	3	1	2	0	3	0	13	28	25	12	7	23	14
OTU_1678	0	1	42	6	0	6	68	6	36	0	1	36	1	12	11	4	1	12	11	8	6	4	11	9	0	13	2	0	0	0	0	0	0	0	0	0	0	1	3	0	0	57	23	18	1	1	0	4	7
OTU_1679	0	11	4	9	4	33	26	19	12	16	16	8	12	5	6	7	10	2	8	18	8	1	6	3	3	4	2	0	0	0	0	2	0	1	3	0	0	1	10	1	8	8	2	10	0	2	1	7	10
OTU_1680	0	0	0	0	0	0	0	0	3	0	0	2	0	0	0	0	0	3	0	3	1	1	8	6	1	14	33	23	43	88	1	1	19	2	15	16	54	10	0	3	2	3	0	0	9	16	0	0	0
OTU_1681	4	0	0	3	5	1	0	4	1	0	0	2	0	0	67	28	3	195	21	0	0	1	8	0	0	9	49	0	0	0	4	28	0	0	39	0	3	0	0	1	0	1	74	14	122	0	41	0	16
OTU_1682	7	5	0	10	0	3	0	1	1	3	29	3	9	4	3	5	1	6	1	4	14	20	9	9	14	5	1	3	22	24	8	3	4	19	34	11	24	5	37	35	32	13	13	10	13	1	5	4	12
OTU_1683	2	18	0	0	0	0	0	0	0	0	0	2	0	0	0	0	0	0	0	0	3	3	6	18	1	7	47	20	8	1	11	193	278	59	408	1	1	15	10	1	1	2	3	0	0	3	0	0	1
OTU_1684	14	12	5	5	0	11	8	11	3	29	19	5	14	10	11	20	9	1	11	11	17	16	7	22	2	27	4	8	20	12	87	42	6	53	40	3	17	0	11	31	38	3	27	31	5	0	9	18	4
OTU_1685	0	0	0	0	0	3	2	2	4	0	2	0	0	1	0	0	0	1	0	1	3	3	3	2	10	7	14	40	46	89	6	26	91	3	42	78	12	38	4	18	20	0	1	2	4	1	0	0	3
OTU_1686	1	0	0	0	0	0	0	0	0	0	3	1	0	1	0	0	0	8	1	2	0	1	0	4	0	0	0	3	1	0	0	0	0	0	0	1	0	0	4	0	0	0	2	4	0	0	1	0	5
OTU_1687	2	0	3	127	11	9	0	0	18	43	3	43	38	5	31	38	7	36	13	2	37	5	11	0	11	3	0	0	3	4	6	1	0	4	0	1	2	0	15	276	11	60	0	1	0	0	60	11	5
OTU_1688	4	133	21	6	14	26	3	10	22	1	6	27	6	25	10	16	36	39	15	47	38	105	37	24	51	125	339	77	65	47	88	179	370	52	125	77	3	51	52	14	36	34	29	27	10	48	3	0	48
OTU_1689	4	0	0	21	0	0	17	0	0	39	0	45	1	0	0	0	0	132	13	0	28	0	334	0	0	30	25	0	31	3	0	0	2	0	23	2	68	11	9	17	0	0	40	0	45	17	0	0	8
OTU_1690	0	0	0	0	0	5	1375	0	6	6	0	3	3	0	2	0	0	0	0	0	2	0	3	1	0	2	0	0	0	0	0	0	0	0	0	0	5	0	0	0	0	1	0	51	0	0	0	0	0
OTU_1691	0	0	3	0	0	5	2	6	9	4	3	7	3	5	8	6	3	9	5	3	4	5	7	3	4	5	1	0	25	6	34	6	3	16	2	16	9	1	2	10	0	11	1	4	4	6	13	33	2
OTU_1692	0	17	6	0	3	0	3	0	2	0	0	1	0	3	4	2	5	0	5	18	17	23	4	14	12	32	89	19	11	1	20	33	21	18	61	0	3	1	3	1	0	0	26	4	28	32	1	0	7
OTU_1693	3	10	0	4	6	34	2	0	5	9	5	3	0	9	195	5	4	0	42	27	10	7	7	25	83	1	38	102	19	18	9	5	72	1	4	101	17	14	5	24	11	0	0	0	1	13	0	0	0
OTU_1694	2	6	104	7	0	45	1	10	106	16	37	52	20	17	24	15	11	36	6	6	5	5	64	8	3	13	1	2	0	1	18	3	0	11	4	30	19	114	33	13	16	24	1	5	0	2	0	5	4
OTU_1695	3	11	8	0	0	6	0	19	9	12	26	1	11	9	6	2	6	5	2	17	4	3	0	0	5	3	0	0	12	3	1	1	5	15	16	2	33	9	13	3	17	1	1	5	15	67	3	25	3
OTU_1696	28	5	38	7	0	17	68	40	8	33	17	20	4	13	39	43	25	12	29	17	10	17	16	8	3	32	12	0	6	4	30	12	1	17	14	3	0	2	4	61	79	16	14	24	14	1	11	8	30
OTU_1697	1	0	10	4	0	4	20	2	7	0	2	25	3	1	8	1	0	30	5	0	0	0	17	0	1	0	5	0	0	0	3	0	0	0	4	0	2	1	8	2	0	99	6	18	0	0	0	0	3
OTU_1698	2	0	16	3	0	2	0	0	84	0	0	0	0	0	41	0	0	33	0	1	45	0	39	0	0	20	25	0	0	0	0	18	0	15	30	0	0	8	61	0	0	15	365	37	0	0	0	0	0
OTU_1699	0	0	6	1	0	3	5	0	2	1	1	84	5	0	0	0	0	9	0	1	2	0	7	4	1	22	1	0	24	2	236	47	7	137	48	5	71	11	15	86	2	21	10	3	29	5	17	4	1
OTU_1700	9	0	3	79	0	4	6	4	1	243	5	1	29	1	3	39	0	3	20	0	6	0	2	12	0	4	0	1	21	15	1	1	0	1	3	0	26	3	9	203	0	8	20	3	26	0	42	0	0
OTU_1701	4	6	98	31	2	46	32	46	29	105	19	13	19	17	20	14	6	38	25	9	17	8	51	2	0	34	3	0	7	1	22	2	1	13	10	0	19	0	111	44	2	48	11	15	22	3	8	13	6
OTU_1702	6	24	6	10	3	37	31	13	16	21	30	15	13	18	5	12	13	5	6	7	2	6	7	2	13	2	3	6	12	58	10	8	19	11	14	78	79	23	11	15	26	13	38	37	6	4	3	1	13
OTU_1703	0	0	0	0	0	0	0	0	0	3	0	0	2	3	0	1	1	0	2	0	1	0	0	1	1	0	0	0	0	0	0	0	0	0	0	0	0	0	0	0	0	0	0	0	0	0	0	1	1
OTU_1704	0	4	8	1	0	33	21	23	14	6	7	50	4	15	52	16	13	9	7	10	5	3	84	14	3	10	11	7	2	6	4	2	2	1	0	0	0	0	67	12	7	120	25	35	0	3	3	2	2
OTU_1705	2	4	4	2	0	1	0	5	7	30	36	1	10	16	7	13	9	8	29	32	11	6	3	0	0	14	1	0	0	3	49	24	2	56	40	0	0	0	3	0	6	4	21	19	18	0	23	8	3
OTU_1706	2	0	6	3	14	4	2	0	8	24	10	13	12	6	16	35	14	16	48	6	42	16	36	16	1	25	4	0	5	5	48	9	2	6	2	1	4	1	72	95	3	57	23	2	24	1	11	3	28
OTU_1707	1	9	0	1	5	3	0	3	3	0	2	5	3	8	8	2	11	22	5	7	20	15	27	5	17	45	13	48	36	119	25	10	73	14	16	113	62	46	50	11	14	22	3	16	8	2	0	1	4
OTU_1708	2	6	2	2	0	3	0	0	3	0	1	0	0	2	3	0	0	2	2	0	0	2	4	4	6	4	0	3	27	66	6	4	24	7	11	95	196	266	7	46	22	1	2	8	2	2	0	1	2
OTU_1709	0	1	4	0	0	0	0	6	0	19	24	2	12	10	1	9	10	7	22	21	28	12	2	24	2	13	1	0	13	5	28	7	6	36	14	0	0	0	1	10	6	2	34	23	12	0	32	13	8
OTU_1710	5	27	0	1	2	0	0	2	7	0	2	2	0	20	11	18	18	1	2	44	10	0	2	6	53	9	4	100	27	56	3	1	10	0	6	20	121	78	2	21	71	4	16	35	1	0	0	1	0
OTU_1711	1	0	2	5	1	1	0	0	3	1	7	15	3	7	28	16	10	4	15	12	6	6	18	5	19	21	15	17	6	6	16	9	27	51	26	133	42	13	4	39	49	3	1	6	1	2	1	2	1
OTU_1712	0	0	0	0	0	0	0	0	0	0	0	0	0	0	0	0	0	0	0	0	0	0	0	0	0	0	0	0	0	0	0	0	0	0	0	0	0	4	0	0	0	1	19	0	0	0	0	0	0
OTU_1713	0	0	33	0	0	9	0	0	156	1	21	22	73	21	27	23	12	22	19	18	14	6	48	0	5	66	35	29	8	18	44	12	36	354	39	7	7	8	9	4	2	47	0	6	3	2	1	2	1
OTU_1714	4	10	0	0	4	5	1	7	0	0	2	1	0	0	0	0	0	3	5	1	4	8	13	6	13	24	8	23	24	69	39	26	68	55	76	54	58	30	131	22	26	3	3	6	9	8	2	0	28
OTU_1715	8	0	10	22	13	2	1	5	10	27	5	0	12	3	9	18	4	3	16	4	13	4	33	7	1	7	0	2	62	3	46	4	0	22	25	6	46	2	42	123	9	26	5	2	92	0	67	13	5
OTU_1716	14	6	6	21	0	9	9	15	2	23	9	8	25	20	11	27	14	13	20	25	28	16	17	3	1	8	2	3	6	2	3	1	1	3	0	5	0	4	5	9	14	9	11	8	1	5	15	4	8
OTU_1717	0	0	1	0	1	0	0	0	0	0	0	0	0	3	4	4	1	7	2	5	0	3	2	7	12	23	50	11	0	4	4	7	31	3	5	1	2	6	2	1	1	4	3	1	0	7	0	0	5
OTU_1718	0	0	19	9	2	48	12	15	48	21	6	19	22	13	52	19	10	62	23	4	11	11	29	1	4	12	2	0	15	0	7	3	0	3	4	10	6	1	24	28	2	21	3	20	18	4	13	9	6
OTU_1719	2	2	0	17	1	9	8	3	13	2	4	5	5	6	2	6	5	0	5	0	11	3	8	3	5	5	0	1	0	1	1	0	0	2	0	0	1	0	5	0	0	4	1	6	2	0	2	3	4
OTU_1720	0	0	0	0	0	0	0	0	0	0	0	0	0	0	0	0	0	0	0	0	0	0	0	0	0	0	0	0	0	0	0	0	0	0	0	0	0	0	0	0	0	0	0	0	0	0	0	0	0
OTU_1721	0	0	1	2	0	0	2	0	1	0	0	0	2	0	0	0	0	0	0	0	3	0	0	0	0	0	0	0	0	0	0	0	0	0	0	0	0	0	0	0	0	0	1	0	0	0	0	0	0
OTU_1722	0	0	0	0	0	0	0	0	0	0	0	0	0	0	0	0	0	0	0	0	0	0	0	0	3	0	0	0	0	0	0	0	0	0	0	0	0	0	0	0	0	0	0	0	0	0	0	0	0
OTU_1723	12	3	7	2	0	2	1	2	3	7	8	0	2	3	1	0	6	2	0	3	0	1	2	6	5	4	8	18	13	37	18	15	18	43	15	25	24	42	8	18	23	2	3	20	3	6	1	2	7
OTU_1724	0	9	20	1	0	5	0	3	11	7	11	64	14	20	24	10	3	3	6	1	1	0	18	2	0	10	4	7	5	6	16	1	1	17	3	3	5	5	17	4	1	31	0	3	6	18	13	12	0
OTU_1725	6	10	14	14	40	5	29	24	20	23	15	12	12	10	39	16	14	91	22	41	16	17	34	20	25	27	3	27	1	1	0	3	5	14	0	5	11	2	94	12	4	7	7	27	1	4	4	2	11
OTU_1726	0	0	3	0	0	6	3	14	8	10	7	15	15	9	6	17	7	18	7	8	17	10	16	2	3	11	2	0	5	0	2	0	2	3	0	0	2	0	15	1	1	32	31	14	6	0	26	5	8
OTU_1727	0	0	2	2	0	6	0	8	14	0	4	7	6	2	1	0	5	14	6	2	5	9	24	0	3	1	0	0	1	1	10	2	0	5	2	0	0	0	4	0	0	5	20	6	0	3	0	0	8
OTU_1728	0	0	1	0	1	0	4	1	0	0	0	0	1	0	0	0	0	6	0	2	6	0	1	0	0	1	6	1	0	0	0	0	7	0	0	1	0	0	3	3	0	0	3	0	0	0	0	2	0
OTU_1729	0	5	1	3	0	2	0	1	3	0	0	2	3	14	3	2	7	4	2	7	1	12	3	2	13	6	4	5	5	1	3	1	4	1	3	9	10	1	0	2	3	0	0	0	1	13	4	7	7
OTU_1730	3	8	17	20	2	49	12	21	23	27	29	14	28	27	33	19	21	14	33	22	20	7	21	7	10	3	0	1	2	1	1	0	0	0	0	1	0	0	15	0	2	7	6	11	1	4	21	24	6
OTU_1731	1	7	4	1	0	28	15	23	0	2	11	6	7	6	2	0	0	37	0	2	0	1	1	0	2	6	0	0	0	0	1	1	0	0	3	7	1	0	3	2	5	0	12	5	5	0	17	0	4
OTU_1732	0	0	14	3	0	2	2	2	25	14	27	41	18	21	66	20	20	20	22	27	12	6	20	6	6	7	7	1	1	2	0	4	0	19	4	0	7	2	21	16	20	52	18	41	17	4	2	6	6
OTU_1733	0	0	5	0	0	7	8	6	39	7	15	25	4	15	16	6	8	30	1	1	4	3	78	10	3	37	1	3	6	5	73	21	9	154	58	2	23	0	1	0	1	47	4	8	0	7	5	26	0
OTU_1734	0	2	2	0	0	0	0	4	9	0	0	11	0	0	6	0	1	6	5	1	7	18	1	2	6	2	27	33	12	8	2	45	13	4	7	34	8	11	6	4	3	1	9	6	4	7	0	1	13
OTU_1735	2	2	1	5	0	246	14	58	52	13	73	9	4	133	2	5	17	4	0	11	1	13	16	0	2	112	4	12	20	4	5	0	11	0	5	5	0	0	4	0	0	6	0	3	17	0	5	4	10
OTU_1736	0	0	12	11	1	51	11	93	90	18	34	0	1	5	32	1	16	68	5	13	30	14	41	1	5	9	10	0	0	0	13	0	0	0	0	0	1	0	14	6	15	24	0	34	0	0	0	0	8
OTU_1737	6	29	4	2	9	0	1	1	4	1	0	8	2	4	5	3	3	4	4	8	9	9	9	8	25	15	37	58	36	67	18	36	61	20	31	64	41	27	54	32	24	4	0	8	9	14	3	3	16
OTU_1738	0	4	1	1	0	2	0	2	3	4	11	11	20	21	7	25	31	7	21	26	18	10	4	19	11	2	5	2	5	0	2	5	5	3	5	1	2	1	2	2	3	12	5	4	6	20	13	43	13
OTU_1739	7	7	30	3	1	19	98	37	10	83	32	8	14	20	6	4	3	14	19	11	5	4	6	3	0	20	1	0	0	0	12	14	0	31	9	0	0	0	3	3	2	1	23	17	3	2	12	2	1
OTU_1740	1	2	4	1	3	15	11	17	4	3	5	15	1	3	50	10	3	52	16	2	25	10	45	6	0	60	1	0	20	0	25	0	0	6	4	3	17	0	102	132	2	35	12	4	7	1	12	4	4
OTU_1741	0	0	0	0	0	1	3	0	0	0	2	3	0	3	7	1	3	4	0	2	0	0	17	0	2	17	0	2	1	7	5	2	13	2	1	306	60	150	5	6	9	30	4	5	0	20	1	7	2
OTU_1742	1	6	1	27	2	9	1	0	2	4	6	1	6	5	10	2	7	2	13	13	5	3	1	5	11	1	0	0	0	1	0	0	1	0	0	0	0	0	3	4	7	6	12	2	1	0	0	4	2
OTU_1743	2	11	10	19	8	11	4	7	0	2	4	1	26	22	5	32	20	2	23	36	26	14	1	41	16	0	11	7	3	2	1	1	5	1	3	14	47	18	2	23	33	0	14	34	11	9	15	31	15
OTU_1744	0	1	0	0	0	1	8	2	1	0	0	3	1	0	1	2	1	6	3	5	3	5	2	4	3	5	8	2	0	3	0	27	22	4	5	2	6	1	3	0	0	6	6	4	1	2	0	0	4
OTU_1745	0	0	0	0	0	0	0	0	0	0	8	0	0	0	0	0	0	0	0	0	0	0	0	0	0	0	0	0	0	0	0	0	0	0	0	0	0	0	0	0	0	0	0	13	0	0	1	0	0
OTU_1746	79	82	2	280	134	14	228	145	5	18	14	8	15	10	2	16	1	3	4	0	6	4	0	0	1	4	0	0	0	0	4	0	0	0	1	0	0	0	2	0	0	2	1	0	1	0	0	0	6
OTU_1747	0	0	0	0	18	26	17	60	0	0	0	54	0	24	442	0	25	189	3	24	23	2	96	15	0	0	0	0	0	0	1	1	0	5	11	0	0	0	10	5	0	18	0	0	0	0	0	0	14
OTU_1748	2	1	51	0	0	13	10	15	11	9	4	42	0	9	34	2	13	8	23	17	0	0	20	4	1	37	5	0	6	0	1	5	0	0	0	0	0	0	19	2	0	1	3	0	1	0	3	2	87
OTU_1749	0	0	89	3	0	20	3	10	11	35	5	0	9	6	0	4	3	0	1	0	0	0	1	0	0	0	0	0	1	0	0	0	1	0	0	0	0	0	9	0	0	6	1	1	2	8	30	129	3
OTU_1750	2	10	6	21	0	0	0	1	7	8	14	1	20	16	8	23	20	6	13	18	21	11	0	4	4	2	0	2	2	3	3	0	0	0	0	0	3	0	0	4	11	3	7	16	12	1	21	25	18
OTU_1751	0	2	0	0	1	0	0	0	0	0	0	0	0	0	0	0	0	7	4	0	3	1	2	0	6	5	10	28	7	75	7	7	27	10	27	17	53	83	5	19	19	1	3	5	19	15	0	2	2
OTU_1752	0	0	1	0	0	3	0	0	3	0	1	0	2	2	3	1	1	2	0	0	0	0	6	2	0	9	0	0	1	0	11	0	0	0	2	0	0	0	0	0	0	11	0	0	1	0	13	0	0
OTU_1753	0	2	7	0	1	1	0	4	9	0	5	3	3	13	9	6	14	6	5	11	8	9	6	4	16	6	4	5	5	12	4	5	5	16	7	25	2	5	5	6	2	8	7	1	6	7	4	4	0
OTU_1754	4	6	12	6	0	10	9	15	9	38	37	12	22	18	4	27	18	4	6	8	15	7	8	9	3	13	5	0	10	3	27	26	10	23	11	4	3	2	5	7	17	10	16	18	20	4	18	39	4
OTU_1755	0	0	4	2	0	0	0	0	12	7	17	27	26	14	38	50	39	27	27	12	33	22	15	2	3	17	0	1	11	0	6	2	0	9	1	0	4	1	2	2	4	17	6	20	1	2	49	13	6
OTU_1756	11	19	7	18	1	15	0	7	9	28	12	17	35	27	10	42	21	12	15	18	35	10	10	10	10	4	5	6	19	10	6	13	2	12	6	3	20	5	6	5	29	7	33	21	24	3	14	15	12
OTU_1757	12	9	10	18	1	15	2	6	0	18	19	3	20	12	16	7	11	4	3	2	5	8	19	9	6	9	3	4	1	4	12	7	18	27	17	53	27	33	65	33	38	4	0	1	6	0	9	1	0
OTU_1758	12	13	19	17	0	4	5	8	2	14	16	5	19	18	3	16	21	2	28	13	37	16	4	43	10	6	12	7	9	3	4	8	2	10	0	0	1	2	1	1	6	6	1	5	35	13	9	9	9
OTU_1759	1	2	4	0	1	8	0	1	15	9	25	19	17	11	13	11	11	8	23	8	8	11	3	41	12	3	4	4	6	4	14	3	2	2	1	3	2	2	23	8	4	9	11	11	7	1	19	47	24
OTU_1760	3	2	26	4	0	19	17	15	26	64	79	6	15	8	3	5	9	8	20	14	8	3	8	0	0	19	4	0	2	3	33	23	0	29	13	1	0	0	6	3	1	4	22	21	6	0	14	6	2
OTU_1761	0	4	1	2	4	7	0	0	7	0	0	1	5	1	2	0	0	9	2	6	4	1	15	52	3	19	39	18	0	9	22	28	116	63	157	19	8	8	151	30	36	9	10	4	1	0	1	0	1
OTU_1762	0	0	0	0	0	0	0	0	0	0	0	1	0	0	0	0	0	1	0	0	0	0	5	0	0	0	0	0	0	0	0	0	0	0	0	0	0	0	0	0	0	0	0	0	0	0	0	0	0
OTU_1763	5	2	6	7	2	9	7	8	8	10	5	6	12	6	12	7	3	3	9	16	7	2	20	4	1	9	1	0	8	4	18	11	2	4	0	6	6	5	12	3	4	4	6	3	5	2	10	9	12
OTU_1764	0	0	0	1	0	1	0	0	2	0	1	0	4	4	2	6	7	0	10	5	5	4	0	6	3	0	6	0	3	1	0	0	0	1	0	0	13	0	16	4	3	0	15	14	3	2	5	8	27
OTU_1765	0	1	78	17	0	11	198	15	32	0	3	109	3	5	53	10	0	140	13	1	0	0	45	0	4	18	1	2	2	0	21	1	0	2	2	0	0	0	3	0	3	22	31	11	0	0	4	9	4
OTU_1766	1	1	48	3	4	45	246	47	33	22	28	13	4	2	39	3	1	62	1	0	1	4	15	1	2	0	0	0	0	0	1	0	0	0	0	0	0	0	15	4	2	59	12	9	0	2	3	6	0
OTU_1767	0	0	4	3	0	0	9	0	0	6	7	3	0	8	5	2	1	9	1	9	5	5	10	0	0	5	0	1	0	0	6	0	0	0	0	2	0	0	0	0	0	3	0	1	1	1	14	4	1
OTU_1768	0	0	0	0	0	0	0	0	0	0	40	18	19	26	6	43	37	5	11	28	19	15	2	23	4	49	9	2	7	2	49	28	9	9	5	0	1	4	9	15	16	12	12	26	9	7	33	50	3
OTU_1769	0	0	0	0	0	0	0	0	0	0	0	0	0	0	0	0	0	0	0	0	0	0	0	0	2	0	0	0	0	0	0	0	0	0	0	0	0	0	0	0	0	0	0	0	0	0	0	0	0
OTU_1770	0	0	3	0	0	8	0	1	24	4	9	15	4	15	3	5	4	13	7	5	5	2	21	1	0	8	2	3	1	0	7	2	0	14	11	0	5	0	5	0	0	104	13	27	8	12	13	7	0
OTU_1771	2	0	0	0	0	11	1	3	2	0	6	5	2	5	12	1	14	8	29	25	37	119	1	16	37	4	6	12	20	6	0	3	1	0	1	0	0	0	2	0	1	3	0	6	0	0	0	1	32
OTU_1772	0	0	0	0	0	0	0	0	0	0	0	0	0	0	0	0	0	0	0	0	0	0	0	0	0	0	0	0	0	0	0	0	0	0	0	0	0	0	0	0	0	0	0	0	0	0	0	0	0
OTU_1773	0	0	0	0	0	1	0	2	2	0	1	3	0	0	1	0	1	2	2	2	3	0	0	0	2	0	0	0	0	0	0	0	0	0	0	0	0	0	1	0	1	9	1	5	0	0	4	0	0
OTU_1774	0	1	0	0	0	0	0	0	0	0	1	1	0	11	2	0	0	6	0	2	1	0	11	0	0	3	0	5	0	1	2	2	1	0	0	5	5	7	4	0	1	0	0	1	0	3	0	0	8
OTU_1775	0	0	0	0	0	9	0	8	2	4	4	1	0	0	0	0	0	2	3	8	7	1	0	4	2	3	33	7	0	5	0	15	9	0	40	1	3	0	0	2	0	6	3	2	1	2	2	3	8
OTU_1776	0	0	0	0	0	0	1	2	2	0	0	0	1	0	0	0	0	0	0	1	0	0	1	0	0	0	0	0	0	0	0	0	0	0	0	0	0	0	0	0	0	0	0	0	0	0	0	0	1
OTU_1777	4	12	5	3	0	29	10	22	14	0	6	20	2	2	5	2	10	62	1	16	0	16	7	0	18	4	2	3	6	35	0	1	39	11	1	9	10	33	10	1	3	12	2	14	0	0	1	6	24
OTU_1778	0	0	0	6	0	0	0	7	128	28	0	105	0	0	0	0	40	107	0	0	75	0	108	0	0	0	0	0	41	0	0	15	0	0	0	0	0	0	21	110	0	1	0	0	0	0	0	0	0
OTU_1779	0	4	9	5	0	0	0	0	5	51	8	8	15	3	0	8	9	0	13	0	21	2	8	0	0	0	4	0	3	4	16	0	0	5	1	9	14	4	1	0	0	22	11	7	21	11	23	48	3
OTU_1780	3	7	24	1	0	6	0	2	4	13	17	4	11	12	1	6	15	7	13	15	22	6	6	3	1	21	5	0	5	2	47	33	13	56	28	2	1	0	3	1	7	5	26	21	20	0	11	13	31
OTU_1781	0	6	4	9	2	33	6	16	8	9	8	12	11	8	20	2	9	8	19	11	7	3	19	0	0	15	7	0	2	5	10	2	2	4	0	5	2	15	28	9	1	31	0	5	10	1	7	4	4
OTU_1782	7	10	7	9	2	21	9	41	5	24	25	4	9	3	12	7	7	5	3	3	7	7	4	8	1	2	2	0	1	0	0	1	0	3	0	0	1	1	8	3	4	2	6	15	0	0	0	6	6
OTU_1783	2	3	12	5	2	0	0	48	0	0	5	0	0	1	0	0	0	2	0	28	12	10	0	0	2	1	0	0	8	3	8	0	0	129	7	0	2	0	12	1	8	19	0	2	0	1	0	0	33
OTU_1784	0	0	87	7	0	9	150	18	17	0	2	138	3	3	70	8	1	119	12	2	0	1	41	2	2	16	2	0	8	0	11	0	0	11	0	0	0	0	4	0	3	26	19	8	0	0	6	4	4
OTU_1785	1	5	8	2	2	1	0	0	4	4	8	13	7	13	8	14	14	31	21	23	14	10	39	10	3	22	7	8	12	10	9	4	3	8	10	10	6	6	5	5	9	16	9	6	6	16	24	24	12
OTU_1786	12	3	32	9	9	12	8	12	12	12	7	8	14	7	23	9	2	7	17	10	6	5	15	6	3	13	2	2	1	7	2	1	5	4	4	2	6	3	6	5	1	21	4	6	7	18	3	2	2
OTU_1787	0	1	0	0	0	0	0	0	1	1	10	12	6	24	16	36	31	9	25	28	17	19	11	23	23	3	31	41	16	39	21	17	26	52	35	31	59	21	3	61	34	1	0	3	29	46	3	11	1
OTU_1788	1	3	1	2	2	2	1	4	8	1	2	2	6	7	14	3	11	5	3	14	6	0	8	2	14	4	0	6	2	1	6	1	9	10	6	9	5	8	1	0	0	4	0	2	2	0	6	7	0
OTU_1789	1	2	3	1	1	3	0	5	4	17	38	2	38	11	8	24	13	3	25	40	34	19	4	14	10	2	8	5	6	2	6	25	8	22	11	0	0	2	10	2	18	4	15	28	6	0	7	13	34
OTU_1790	0	0	4	1	0	0	0	0	6	6	28	11	15	11	3	28	31	7	11	19	11	5	1	3	5	3	0	0	0	0	7	0	1	6	3	0	0	0	3	2	13	15	21	37	8	10	14	41	2
OTU_1791	2	2	78	1	0	12	66	51	1	5	8	6	0	0	30	7	8	4	12	6	7	5	19	11	3	87	24	6	29	10	19	10	6	4	0	0	1	0	17	29	25	5	10	3	16	0	6	8	6
OTU_1792	0	0	0	0	0	0	0	0	0	0	0	0	0	0	0	0	0	1	0	0	0	0	0	0	0	0	0	0	0	0	1	0	0	0	0	0	0	0	0	0	0	0	0	0	0	0	0	0	0
OTU_1793	10	7	15	3	4	16	40	23	12	34	28	6	10	15	5	9	3	3	22	21	8	7	5	1	0	14	3	1	1	0	32	30	3	49	53	2	0	0	6	5	19	9	15	20	7	1	19	8	1
OTU_1794	12	15	24	18	0	7	80	10	6	4	2	22	6	15	7	8	6	43	17	16	20	14	58	19	13	28	6	4	12	0	21	14	4	15	9	1	9	4	7	18	4	8	9	12	11	3	14	5	3
OTU_1795	0	0	0	0	0	0	0	0	3	0	2	0	0	0	0	0	0	2	1	0	2	4	0	1	0	0	0	0	0	0	0	0	0	0	0	0	0	0	1	0	0	0	0	0	2	2	0	0	0
OTU_1796	8	11	9	5	0	6	6	5	8	14	7	16	16	18	6	17	13	4	9	10	27	5	3	10	8	7	4	2	6	7	8	13	2	15	9	2	12	5	6	4	9	5	22	37	36	6	32	21	17
OTU_1797	0	0	0	0	0	1	0	0	3	0	0	1	0	12	4	4	11	4	4	12	11	29	3	0	0	9	0	0	0	0	3	18	6	1	0	4	0	1	3	0	0	2	0	4	4	2	0	5	356
OTU_1798	10	14	10	8	3	8	5	4	11	0	7	2	1	0	3	1	9	8	3	13	7	3	8	13	58	7	13	56	9	40	3	0	73	42	16	24	4	14	22	4	98	2	2	8	22	19	0	3	5
OTU_1799	21	461	11	19	90	23	105	28	0	3	8	3	5	3	5	3	8	18	0	2	2	15	4	3	0	3	0	0	0	0	0	0	0	0	0	0	0	0	3	0	0	11	4	0	0	0	0	2	2
OTU_1800	0	0	3	0	3	0	4	3	0	12	22	0	4	8	3	0	12	0	1	24	1	14	7	3	6	7	2	11	12	8	2	4	2	13	2	4	0	0	0	3	7	6	2	6	13	11	1	5	30
OTU_1801	1	0	21	0	0	28	13	9	12	9	8	7	4	0	36	1	4	37	2	1	0	5	98	2	2	87	1	2	5	7	60	11	0	83	12	1	7	1	131	19	2	55	5	8	12	0	9	7	3
OTU_1802	1	6	3	4	2	0	10	5	3	0	0	0	2	5	2	0	0	0	0	2	1	6	2	0	3	3	0	5	0	7	5	0	2	2	3	16	13	5	3	5	0	0	0	3	0	0	1	2	1
OTU_1803	0	0	0	0	0	1	1	5	3	0	0	1	0	3	6	0	0	8	0	4	0	0	2	0	21	6	0	5	0	8	1	0	24	11	6	1	2	14	3	0	0	6	1	6	4	7	0	0	0
OTU_1804	4	12	11	0	0	21	5	31	20	7	16	57	0	6	22	3	9	12	4	13	16	43	28	3	8	37	12	6	50	60	14	8	12	4	7	0	10	28	17	1	7	4	5	11	8	20	2	9	5
OTU_1805	0	1	0	0	0	4	9	2	2	2	7	4	0	4	3	3	3	2	3	11	2	0	2	0	0	6	3	0	5	1	12	0	0	5	3	2	11	0	1	6	17	4	9	14	4	0	2	2	5
OTU_1806	0	1	23	0	0	35	7	55	36	3	6	83	3	18	71	1	9	19	4	48	3	6	8	0	0	5	0	0	1	1	6	1	5	12	0	1	6	4	18	0	1	61	5	73	1	7	0	3	84
OTU_1807	1	1	2	1	0	1	0	3	1	0	6	1	0	3	0	2	0	2	3	0	1	1	4	3	1	6	2	2	13	8	3	0	1	0	2	1	0	2	13	1	0	1	4	2	70	36	4	4	10
OTU_1808	0	1	0	0	0	2	4	0	3	1	2	3	3	3	4	1	0	2	0	0	0	0	6	0	0	0	0	0	0	1	0	0	0	2	0	0	0	0	11	2	0	0	0	1	0	0	0	0	1
OTU_1809	1	0	34	0	0	0	12	0	0	0	0	101	75	2	0	0	0	0	62	0	0	0	0	0	0	39	0	0	0	0	55	43	0	0	0	0	16	0	23	0	0	5	38	0	0	0	0	0	34
OTU_1810	0	0	0	0	0	0	0	0	0	2	0	0	0	0	0	0	0	0	0	0	0	0	0	0	0	0	0	0	0	0	0	0	0	0	0	2	0	0	0	0	0	0	0	0	0	0	0	0	0
OTU_1811	0	0	0	0	0	0	0	0	0	0	0	0	0	0	0	0	0	0	0	0	0	0	0	0	0	0	0	0	0	0	0	0	0	0	0	0	0	0	0	0	0	1	0	0	0	0	0	0	0
OTU_1812	0	2	21	1	1	9	0	16	46	2	6	20	5	30	7	13	46	9	4	35	3	7	19	1	4	17	6	5	20	5	29	6	9	23	21	0	11	5	1	1	0	19	9	10	64	25	19	23	5
OTU_1813	1	7	2	1	1	7	0	4	0	0	2	0	0	1	4	0	6	5	2	7	1	12	3	1	44	5	20	80	61	182	2	4	55	0	9	53	17	28	4	3	15	1	3	4	4	24	0	0	2
OTU_1814	0	0	2	2	0	4	0	0	4	0	1	1	0	1	0	1	2	4	0	2	0	0	13	0	0	10	3	0	2	2	28	1	0	22	10	5	0	0	0	0	0	13	4	6	0	2	8	25	1
OTU_1815	3	6	2	4	0	0	0	0	1	2	15	0	14	13	0	16	8	0	14	9	7	9	0	8	2	0	3	0	3	0	0	0	0	0	0	5	2	4	11	1	4	3	9	26	2	1	6	17	3
OTU_1816	0	0	1	156	1	10	1	1	17	8	4	14	17	7	9	26	6	13	8	20	15	5	15	2	13	0	3	0	2	0	5	0	0	4	0	9	4	2	17	3	2	16	7	24	2	6	11	17	3
OTU_1817	0	0	2	0	0	9	0	5	7	6	12	21	6	15	38	9	1	23	11	14	7	5	28	10	11	10	10	15	1	0	22	25	5	21	18	4	6	3	10	16	20	68	15	56	3	16	56	22	2
OTU_1818	0	8	5	2	2	7	2	10	3	0	0	2	0	6	7	0	10	3	2	12	3	4	5	8	15	1	2	7	11	8	2	5	6	11	2	3	0	1	4	4	2	5	0	2	21	6	0	2	8
OTU_1819	0	0	1	17	3	9	7	11	7	4	15	22	1	6	3	16	0	2	0	3	4	0	14	6	6	0	0	0	2	0	26	2	1	21	0	21	0	1	5	20	4	58	51	27	0	0	142	61	1
OTU_1820	3	0	6	2	0	9	3	3	33	10	10	24	26	18	7	12	17	14	13	9	5	8	35	7	10	27	9	6	7	2	30	9	3	48	15	3	4	3	4	1	3	64	12	13	43	45	52	46	6
OTU_1821	9	21	2	3	4	0	0	1	3	2	0	1	0	9	4	5	3	12	8	3	23	5	2	82	7	5	65	28	5	13	21	57	53	16	57	12	1	8	4	9	5	1	7	5	1	8	4	2	1
OTU_1822	37	9	13	409	16	12	4	14	14	32	13	15	48	14	15	19	1	16	10	3	38	18	11	0	19	0	0	4	8	0	5	1	0	2	2	4	0	0	10	10	2	17	1	4	2	0	18	3	4
OTU_1823	6	11	8	26	5	16	17	19	15	3	15	10	14	11	7	12	15	8	11	5	8	7	11	11	8	18	6	0	3	2	5	6	2	6	2	3	8	10	10	11	8	7	3	11	3	7	1	4	7
OTU_1824	2	6	1	9	0	9	0	1	2	0	1	4	0	3	18	2	0	1	25	18	2	1	8	4	10	6	19	10	1	1	0	2	1	7	8	9	2	2	4	5	5	0	1	0	3	1	0	0	1
OTU_1825	0	0	3	4	0	0	0	0	0	0	0	0	0	0	0	0	0	3	0	0	0	0	4	0	0	0	0	0	0	0	0	0	0	0	0	0	0	0	0	0	0	0	0	0	0	0	0	0	0
OTU_1826	0	1	1	11	0	8	0	2	0	1	1	0	0	0	0	0	0	4	5	0	4	0	4	1	3	1	0	1	0	0	0	0	0	0	0	0	0	0	65	0	0	2	0	0	0	0	0	0	0
OTU_1827	0	0	0	0	1	0	0	0	0	0	2	1	0	1	4	2	1	4	5	2	1	0	7	4	12	21	9	20	13	14	75	63	67	125	65	20	28	21	17	55	43	2	1	0	10	14	0	0	5
OTU_1828	0	4	3	4	0	2	0	0	6	4	12	6	4	9	11	11	6	4	5	19	3	5	10	3	7	2	2	5	7	5	4	5	4	6	3	1	6	0	5	0	3	2	2	6	7	4	5	8	10
OTU_1829	0	0	0	0	0	0	0	0	0	0	0	0	0	6	0	0	0	2	3	3	1	3	2	0	0	0	0	7	0	0	0	0	1	0	0	0	0	0	0	0	2	0	0	2	0	0	3	0	2
OTU_1830	0	28	4	0	0	2	2	1	20	2	3	2	1	25	4	5	14	1	1	12	9	1	4	4	16	14	1	9	9	5	4	9	8	6	0	12	13	8	0	4	4	1	0	0	4	6	9	12	12
OTU_1831	0	0	0	0	2	3	1	0	0	2	8	2	4	1	16	1	1	4	3	5	47	10	0	1	1	2	0	0	0	0	0	0	0	0	0	0	0	0	0	0	1	0	0	0	0	0	0	0	0
OTU_1832	4	0	0	0	0	66	48	166	16	29	16	2	0	2	13	12	4	8	11	13	0	1	14	3	0	27	0	0	2	0	24	2	1	2	0	0	0	0	48	15	3	6	8	19	23	0	0	0	20
OTU_1833	2	0	25	0	0	75	71	217	55	10	4	14	0	0	8	0	0	83	0	0	1	0	40	10	0	0	2	0	0	0	0	6	0	2	1	0	0	0	12	2	0	0	35	0	0	0	9	1	0
OTU_1834	5	1	29	1	0	18	2	10	12	33	30	44	11	12	30	13	14	16	10	8	12	8	9	0	3	9	0	0	3	0	8	1	1	0	0	0	0	2	4	3	5	15	25	23	3	0	38	25	3
OTU_1835	7	20	0	29	10	1	5	11	3	23	22	4	28	13	1	29	22	1	72	61	32	18	1	3	8	0	0	5	5	6	0	0	1	1	1	1	2	4	0	1	1	0	4	5	7	4	3	4	9
OTU_1836	0	0	8	20	0	17	26	12	7	3	5	9	0	2	9	0	0	28	7	0	0	0	9	0	4	6	2	8	0	2	7	10	21	1	3	4	3	25	11	0	4	1	4	4	3	3	1	0	11
OTU_1837	0	0	40	0	0	33	9	9	33	26	30	39	5	22	50	22	20	19	32	21	18	6	4	1	0	61	23	5	3	1	5	5	0	3	0	0	0	0	6	2	1	17	25	18	4	0	20	25	1
OTU_1838	34	46	1	17	2	0	0	5	5	6	4	3	3	10	2	19	5	26	4	15	9	8	32	140	5	55	65	20	2	1	9	54	18	30	52	8	9	0	13	4	2	3	10	17	20	8	8	0	11
OTU_1839	15	14	43	6	2	32	84	17	38	32	24	3	5	12	17	9	13	4	3	3	2	9	14	7	1	11	6	0	9	11	35	17	0	15	11	0	1	1	8	9	5	2	10	8	9	1	9	18	4
OTU_1840	0	0	5	0	0	5	0	0	5	3	1	6	0	3	1	3	2	10	1	1	0	0	17	2	1	28	5	0	1	0	10	4	0	9	3	0	0	0	4	0	0	19	0	9	0	0	1	0	0
OTU_1841	0	3	5	0	2	82	40	273	4	0	23	34	0	0	1	0	0	0	0	0	5	0	4	0	0	2	6	0	2	0	0	2	0	0	8	0	0	0	30	1	11	14	44	15	0	6	0	0	1
OTU_1842	0	0	5	1	2	0	0	0	4	0	4	3	0	3	1	3	0	9	3	1	9	0	10	0	1	13	0	0	5	0	0	0	0	1	0	13	2	0	0	3	0	3	0	1	0	0	5	2	0
OTU_1843	2	2	0	0	0	0	0	2	3	0	0	2	0	8	2	0	0	5	0	6	12	6	7	10	20	31	14	31	17	28	13	18	40	35	41	14	17	5	90	7	26	11	3	1	27	14	8	3	9
OTU_1844	56	149	17	249	254	1	3	30	4	5	25	6	3	6	4	8	0	14	4	7	20	4	14	4	3	7	2	4	0	4	2	5	3	0	2	3	2	0	19	8	2	7	5	8	0	3	2	4	1
OTU_1845	0	4	7	1	0	6	0	5	7	23	19	8	26	34	1	41	44	8	29	38	31	15	6	20	12	6	10	6	2	4	7	3	7	11	4	1	10	6	0	5	14	13	15	31	3	1	21	12	8
OTU_1846	0	0	18	1	0	6	1	7	75	4	37	57	3	13	10	4	14	5	4	3	1	4	1	0	0	3	0	0	0	1	7	0	0	0	1	0	0	0	1	0	0	11	1	5	14	17	23	40	4
OTU_1847	0	0	12	3	2	5	11	8	60	5	29	14	8	41	36	57	37	61	50	55	54	104	97	0	2	43	0	0	4	0	7	8	1	5	1	17	0	2	58	0	2	20	22	54	1	2	11	0	33
OTU_1848	0	6	2	7	0	0	4	5	5	1	3	2	1	9	7	1	7	4	2	7	5	5	3	2	6	6	4	2	0	2	1	0	2	9	0	0	5	2	2	6	2	2	1	2	4	4	2	13	0
OTU_1849	2	0	0	1	9	0	0	0	2	0	0	0	0	0	82	0	0	67	0	0	47	0	0	1	0	24	28	0	37	0	32	46	11	0	16	0	0	1	52	1	0	1	37	44	0	0	0	0	0
OTU_1850	0	2	7	7	1	0	0	0	6	45	33	11	36	22	3	24	25	4	12	28	22	8	5	11	16	11	1	0	10	4	24	20	4	46	14	6	0	0	0	0	7	2	20	15	31	7	9	16	23
OTU_1851	0	10	10	3	3	5	0	1	11	4	7	16	3	11	16	3	7	3	6	7	2	7	20	6	8	15	7	3	15	23	25	9	6	9	3	17	14	14	17	19	23	9	4	4	4	14	0	6	8
OTU_1852	2	0	4	13	2	1	25	21	4	2	6	2	2	6	4	14	14	23	5	13	15	13	4	0	0	13	0	0	3	0	1	0	0	2	1	3	5	2	10	0	1	7	7	5	1	0	11	4	10
OTU_1853	3	10	57	3	0	10	24	23	1	50	25	5	2	5	0	5	6	3	5	1	5	5	4	6	0	10	1	3	2	3	14	2	1	8	0	0	0	0	3	1	3	8	3	2	2	0	4	3	6
OTU_1854	0	0	0	0	0	0	0	0	0	0	0	0	0	0	0	0	0	0	0	0	0	0	0	0	0	0	0	0	0	0	0	0	0	0	0	0	0	0	0	0	0	1	0	0	0	0	0	0	0
OTU_1855	8	4	4	0	7	2	0	0	0	0	0	1	0	3	0	2	2	1	0	5	0	4	0	8	3	1	5	1	0	3	7	6	2	1	9	6	1	2	3	0	0	10	24	8	3	2	0	0	1
OTU_1856	0	7	1	5	2	0	1	1	0	0	3	3	1	8	2	9	14	3	0	14	13	5	0	8	17	4	8	1	10	6	1	7	6	4	6	1	9	4	2	4	9	1	2	0	14	3	6	5	6
OTU_1857	0	0	0	0	0	0	3	0	0	0	0	0	0	0	0	0	0	0	0	0	0	0	0	0	0	0	0	0	0	0	0	0	0	0	0	0	0	0	0	0	0	0	0	0	0	0	0	0	0
OTU_1858	0	9	3	26	5	5	16	1	18	3	6	9	2	2	7	4	1	5	0	0	0	0	0	0	0	1	1	0	0	0	1	3	0	0	0	0	0	0	8	0	0	0	0	0	0	0	0	0	0
OTU_1859	2	1	1	0	0	0	1	0	0	3	9	5	6	19	1	10	15	4	8	10	9	10	2	14	1	2	4	5	4	0	34	55	8	140	56	5	4	11	1	17	27	7	29	24	19	2	0	4	8
OTU_1860	0	0	0	0	0	0	1	0	0	0	6	0	2	4	0	2	3	5	2	1	8	1	14	18	5	4	7	8	0	0	0	4	5	5	3	13	0	0	2	3	15	0	1	3	0	10	0	1	2
OTU_1861	7	17	46	17	1	19	7	7	28	14	10	22	17	14	26	14	8	25	13	9	17	8	26	9	3	42	2	4	5	3	32	6	3	29	10	1	10	2	22	3	1	37	7	2	4	5	24	12	5
OTU_1862	0	1	2	1	0	37	16	5	15	19	17	10	1	5	30	8	3	33	11	7	1	2	12	0	0	11	0	0	2	0	1	0	2	0	0	0	0	0	14	5	0	7	4	8	0	0	4	2	3
OTU_1863	0	10	0	11	0	0	1	3	5	0	4	0	1	1	2	0	1	0	5	3	0	2	9	3	14	4	9	43	5	17	10	6	17	58	11	142	45	45	13	66	45	0	2	1	0	3	3	3	1
OTU_1864	0	2	24	2	0	4	0	3	56	7	9	3	13	18	9	1	5	12	6	9	5	1	8	1	1	57	3	0	8	5	52	8	3	27	10	0	1	2	2	1	0	25	3	4	2	6	82	39	1
OTU_1865	0	73	0	25	4	0	0	5	3	1	5	8	0	2	0	8	6	20	0	18	0	19	5	2	3	13	0	31	4	11	1	1	42	1	22	27	2	0	23	5	1	11	19	4	1	3	0	0	9
OTU_1866	5	4	21	27	10	24	4	9	18	29	15	7	34	23	28	43	23	29	27	20	17	11	10	9	3	4	4	7	0	3	11	1	3	8	6	4	6	1	4	6	5	32	7	16	11	22	8	38	3
OTU_1867	0	2	0	2	0	3	12	0	0	2	0	2	0	4	1	0	1	1	2	5	1	0	1	0	6	0	1	0	6	0	3	1	5	0	1	0	3	1	0	3	1	5	0	0	2	0	1	4	3
OTU_1868	1	0	18	3	0	0	0	0	33	5	29	23	6	10	7	8	18	18	5	6	2	5	21	6	4	14	1	1	10	3	56	11	5	69	32	76	86	85	4	11	16	31	0	7	1	13	9	19	1
OTU_1869	0	4	3	6	1	40	7	7	11	11	1	4	2	8	12	2	0	1	29	31	6	1	5	6	7	0	1	1	4	6	0	1	0	0	3	0	1	1	6	0	1	1	1	3	8	1	1	4	5
OTU_1870	0	8	8	3	0	1	2	12	1	1	14	10	6	0	12	10	8	5	18	9	7	4	0	4	1	72	3	0	23	9	55	32	5	14	8	0	0	0	1	8	15	4	8	2	16	0	20	29	8
OTU_1871	0	0	0	0	0	0	1	0	1	0	0	0	0	0	0	0	0	0	0	0	0	0	0	0	0	0	0	0	0	0	0	0	0	0	0	0	0	0	0	0	0	0	0	0	0	0	0	0	0
OTU_1872	0	1	1	0	0	1	1	4	1	0	0	2	3	0	0	1	1	2	1	0	1	0	1	9	7	2	2	0	3	9	1	13	4	0	0	1	3	0	0	2	1	4	3	0	3	1	0	0	5
OTU_1873	0	56	3	1	19	0	0	0	0	0	24	115	411	9	0	4	0	0	150	60	1	0	34	20	0	2	0	0	0	0	0	0	0	0	0	0	0	0	29	4	0	0	0	0	1	0	0	0	2
OTU_1874	0	0	0	1	0	0	0	2	0	0	4	0	2	1	3	0	0	0	0	0	4	0	0	0	0	2	0	0	0	0	1	0	0	0	0	0	0	0	0	0	0	0	0	0	0	0	0	2	0
OTU_1875	0	1	7	0	0	19	40	12	12	0	0	8	0	1	2	0	0	6	0	2	0	4	6	0	22	6	5	11	3	28	4	0	10	1	0	3	0	0	3	0	2	0	3	6	0	3	0	1	27
OTU_1876	0	0	11	0	0	12	2	53	27	0	2	41	0	11	14	0	7	32	2	6	0	2	12	0	0	12	0	2	3	13	11	6	20	9	0	0	0	1	12	0	0	8	5	57	0	0	0	3	22
OTU_1877	6	11	2	5	2	4	1	8	4	0	0	2	4	20	5	3	7	0	5	9	5	4	1	1	5	2	0	0	9	7	0	0	0	6	0	4	8	1	4	5	6	1	2	1	4	8	14	4	2
OTU_1878	0	1	5	1	0	11	4	7	7	9	6	5	3	11	10	1	2	6	3	3	5	6	5	6	2	10	5	6	0	0	6	2	2	5	2	0	0	0	0	7	2	1	2	11	6	1	11	20	27
OTU_1879	3	0	0	24	4	22	1	4	17	8	15	40	0	15	12	0	7	53	21	15	0	1	4	0	7	1	0	0	1	4	10	0	4	14	0	1	2	8	29	2	10	9	0	10	0	3	3	14	0
OTU_1880	5	0	7	5	4	2	0	4	8	7	23	0	0	6	18	0	1	11	21	0	0	1	4	0	19	1	0	0	140	0	0	0	2	0	0	7	27	0	42	61	0	2	74	0	174	0	0	0	2
OTU_1881	0	0	2	0	0	1	1	0	2	0	1	0	0	1	2	1	0	3	0	0	1	5	6	0	1	9	72	86	6	4	6	21	142	15	28	33	2	3	26	1	12	2	0	9	0	10	0	0	1
OTU_1882	0	0	0	0	0	0	0	0	0	0	0	0	5	2	1	1	0	0	5	4	0	1	3	0	4	1	5	0	1	1	0	0	0	0	0	0	2	0	1	0	5	4	2	4	1	1	0	0	0
OTU_1883	1	0	0	5	1	22	0	15	7	13	14	16	10	14	11	9	22	5	5	7	4	6	8	10	10	6	3	4	4	5	8	1	3	6	4	0	9	4	12	6	6	11	8	15	13	11	6	10	0
OTU_1884	10	12	32	9	0	1	58	9	4	9	2	9	10	10	18	5	6	58	19	6	18	13	42	21	14	30	5	1	14	2	12	6	3	8	5	6	11	0	6	17	1	5	4	3	9	1	4	16	4
OTU_1885	3	19	0	45	6	3	14	5	3	6	37	0	10	9	5	17	6	8	4	20	12	2	8	0	10	13	0	0	0	0	2	1	2	8	0	0	1	0	21	3	0	1	12	6	0	0	5	0	4
OTU_1886	1	9	10	10	0	4	3	7	1	3	7	8	3	26	11	3	11	4	7	14	11	14	4	5	6	7	5	3	8	4	3	0	1	1	0	1	13	7	5	6	5	5	4	0	8	9	3	4	8
OTU_1887	8	0	37	0	0	15	24	11	54	9	31	25	14	24	3	19	7	15	7	13	4	10	40	6	7	7	6	0	0	0	14	2	1	9	11	0	0	0	0	0	0	7	3	6	8	5	5	10	0
OTU_1888	0	0	0	0	3	1	2	0	2	0	2	7	5	0	15	6	9	7	16	11	5	14	4	15	17	13	6	22	9	7	1	0	12	0	2	9	10	4	1	2	2	0	0	0	7	7	1	3	2
OTU_1889	0	5	0	0	0	0	0	0	6	0	0	0	0	0	0	0	0	2	1	3	10	3	3	8	13	2	26	21	16	17	7	43	39	17	35	7	17	6	69	12	33	7	3	4	28	16	0	0	8
OTU_1890	0	0	0	0	2	0	2	0	0	0	0	0	0	0	0	0	0	0	0	0	0	0	0	0	0	0	0	0	0	0	0	0	0	0	0	0	0	0	0	0	0	0	0	0	0	0	0	0	0
OTU_1891	30	107	0	129	133	13	2	27	4	10	27	0	1	7	11	19	23	33	3	0	3	5	0	12	1	11	0	9	0	1	5	0	11	0	10	2	2	3	11	2	1	39	4	6	2	1	1	1	0
OTU_1892	0	1	8	0	0	80	7	20	28	2	15	3	1	3	15	0	2	6	0	0	6	5	11	0	0	5	0	0	0	0	1	0	0	4	4	0	0	1	21	10	0	16	5	3	4	0	5	6	2
OTU_1893	0	0	0	0	0	0	3	0	0	0	0	0	0	0	0	0	0	0	0	0	0	0	0	0	0	0	0	0	0	0	0	0	0	0	0	0	0	0	0	0	0	0	0	0	0	0	0	0	0
OTU_1894	2	8	4	15	2	7	0	1	0	3	4	1	5	1	3	0	2	10	3	5	4	2	8	0	3	5	0	0	0	0	1	2	10	4	11	11	0	3	10	3	2	6	6	11	2	1	4	0	1
OTU_1895	13	7	7	3	0	12	56	9	18	7	5	2	7	12	5	16	17	0	12	21	23	6	7	12	2	13	0	2	1	1	14	10	0	3	2	0	1	0	5	29	24	5	23	22	10	4	30	26	19
OTU_1896	1	0	5	2	0	10	0	16	12	20	17	2	17	19	4	4	3	8	15	5	5	14	5	10	1	3	4	2	3	1	4	2	0	3	0	1	0	0	2	6	6	10	6	19	11	10	2	10	29
OTU_1897	0	0	0	3	0	1	0	0	0	0	0	0	3	3	0	8	3	0	1	3	1	0	0	1	0	0	3	1	5	0	0	2	2	0	0	9	9	1	0	2	5	0	16	12	11	8	44	52	14
OTU_1898	9	27	29	20	5	83	32	63	17	50	34	22	15	19	31	18	14	49	55	20	48	35	74	63	38	11	3	5	8	4	13	1	2	5	1	1	4	2	35	25	6	18	14	14	2	0	2	2	9
OTU_1899	0	0	12	0	0	2	1	0	46	7	6	28	3	7	4	2	5	13	1	5	2	3	13	0	0	32	0	0	2	0	32	0	0	10	3	0	0	0	3	0	0	17	0	6	1	1	41	24	0
OTU_1900	0	0	0	0	0	1	3	4	4	0	0	2	0	1	9	0	0	0	0	1	0	0	1	0	0	2	0	0	0	0	0	2	0	50	22	0	1	0	79	3	0	7	54	17	1	0	0	2	1
OTU_1901	0	3	9	0	0	20	5	5	21	0	0	9	0	0	33	5	0	45	5	0	3	2	16	2	0	6	2	0	7	0	3	0	0	0	1	0	12	0	16	11	3	28	11	4	1	2	7	2	0
OTU_1902	0	1	17	2	0	10	2	1	53	17	23	12	16	15	7	10	12	19	5	3	5	2	37	7	0	17	3	0	1	0	22	3	1	29	11	0	4	1	1	2	0	180	7	25	11	11	46	58	1
OTU_1903	3	1	1	40	16	1	0	1	4	2	11	8	23	12	9	11	13	27	3	15	6	13	8	0	23	14	61	51	0	0	4	4	42	1	6	1	12	0	13	4	10	4	10	24	0	0	0	0	8
OTU_1904	0	0	0	0	0	0	0	0	0	0	18	15	15	11	10	18	20	15	13	16	12	9	4	12	3	36	4	4	3	2	42	19	8	5	1	0	0	1	13	8	20	9	16	19	3	0	19	30	5
OTU_1905	5	4	18	5	0	16	2	11	8	4	2	8	7	19	10	3	20	9	11	16	4	7	4	3	6	3	0	2	7	9	7	0	4	4	0	0	18	0	4	5	4	3	2	2	13	1	3	11	0
OTU_1906	0	8	0	1	6	6	3	21	48	1	41	46	26	3	21	9	15	74	8	26	7	77	57	0	58	7	2	16	0	4	0	2	1	0	0	10	0	32	49	24	61	46	0	10	0	0	0	0	2
OTU_1907	0	0	3	0	0	1	0	4	4	1	0	4	7	0	3	0	1	1	1	5	10	13	6	6	3	8	12	26	1	1	7	4	9	0	4	3	2	3	2	1	3	0	2	7	13	3	1	2	17
OTU_1908	6	5	6	3	0	5	12	11	9	17	10	14	10	16	2	29	20	4	4	7	7	9	7	6	3	12	5	1	8	12	20	17	4	30	12	9	21	2	10	16	42	11	15	24	39	11	14	10	11
OTU_1909	0	2	0	0	0	0	0	0	3	0	1	2	0	0	2	1	1	1	3	0	4	3	6	9	3	7	7	26	12	36	13	8	19	10	12	17	10	0	22	3	1	4	4	10	0	2	1	0	1
OTU_1910	0	0	8	19	2	31	41	18	8	3	4	12	0	0	6	2	0	21	2	0	1	0	14	0	2	10	1	2	0	4	3	16	21	0	3	0	0	19	15	2	2	1	7	3	6	7	1	0	4
OTU_1911	0	0	0	2	1	0	36	1	1	0	0	0	0	0	0	0	0	1	0	2	1	1	2	0	3	13	1	1	0	0	6	1	1	0	1	0	1	0	1	0	0	4	1	1	0	0	0	3	0
OTU_1912	0	1	2	2	0	2	0	7	8	0	3	4	2	5	8	3	0	0	0	0	1	2	1	0	1	1	0	1	3	10	4	0	1	4	4	21	27	18	17	22	12	5	6	20	10	6	3	5	10
OTU_1913	1	3	1	0	2	0	2	1	1	2	6	0	0	15	2	4	3	0	1	4	6	4	3	0	1	1	2	3	1	3	1	0	1	5	0	4	0	2	0	1	2	0	0	1	4	4	3	6	0
OTU_1914	0	2	2	2	0	2	0	0	2	0	0	0	1	9	0	2	1	1	2	0	4	4	2	0	3	7	2	0	11	13	1	0	9	1	2	12	17	14	2	5	7	0	4	1	0	13	2	1	0
OTU_1915	4	14	17	13	2	29	58	22	8	9	10	7	8	7	21	7	9	6	7	12	7	3	57	10	4	11	6	9	6	4	20	3	5	9	11	18	9	15	18	25	13	22	5	14	1	6	0	2	4
OTU_1916	3	3	27	0	0	19	6	11	31	9	38	6	9	6	8	9	3	4	3	1	2	1	1	1	2	16	1	0	0	2	4	2	0	4	2	0	0	0	11	41	75	26	30	39	1	0	14	12	6
OTU_1917	2	2	16	5	0	50	8	23	15	7	4	5	5	10	3	10	10	15	13	8	3	2	25	5	1	13	2	0	3	0	5	1	0	2	1	1	3	0	31	15	3	32	3	5	3	1	10	7	8
OTU_1918	2	9	7	4	3	2	6	4	1	4	4	6	0	10	7	3	5	17	24	9	4	5	2	2	4	9	21	11	6	14	6	13	17	11	8	2	8	1	7	13	16	8	14	14	14	2	1	7	15
OTU_1919	4	3	1	1	12	0	0	1	3	20	5	3	9	3	1	8	7	10	18	9	12	8	6	15	11	2	9	2	2	7	15	4	0	3	8	6	16	3	7	12	4	7	4	5	29	11	9	6	5
OTU_1920	0	0	1	0	0	0	0	3	3	0	3	1	3	0	1	0	0	0	0	1	5	2	11	0	2	7	1	0	0	0	19	0	0	23	0	5	0	0	1	0	0	25	4	6	0	0	4	20	0
OTU_1921	2	94	0	36	31	1	0	0	5	1	10	2	5	5	0	2	15	8	8	36	6	43	4	1	27	11	39	129	1	1	4	5	16	0	7	21	2	3	12	10	3	5	1	5	0	0	0	0	5
OTU_1922	0	2	1	0	1	0	1	1	1	0	1	0	0	0	0	1	0	5	0	0	0	3	4	3	4	10	6	18	23	68	2	1	22	6	7	9	35	19	2	4	0	0	0	0	6	17	0	2	0
OTU_1923	0	22	7	5	2	0	0	0	2	7	7	1	7	42	12	9	30	6	12	16	23	20	3	0	10	19	7	7	6	5	7	2	0	1	1	5	6	3	2	1	6	0	2	0	4	6	3	3	4
OTU_1924	1	2	22	0	2	22	0	1	24	12	15	22	0	5	81	7	2	45	4	1	18	4	35	4	4	11	3	0	8	3	10	0	0	0	5	0	5	0	21	28	2	61	12	9	19	3	2	2	15
OTU_1925	2	1	0	0	0	0	0	3	1	2	7	6	7	5	10	8	4	6	6	12	7	0	15	16	6	7	16	23	19	27	20	3	27	17	9	62	50	28	6	10	15	1	5	3	10	30	8	1	1
OTU_1926	3	4	8	3	1	0	0	0	34	14	30	20	25	5	4	8	7	32	3	4	8	5	79	6	14	81	23	6	3	1	58	12	8	21	18	0	4	1	0	4	3	51	4	5	4	12	15	16	1
OTU_1927	0	0	42	0	0	6	2	5	65	0	0	43	0	0	33	2	9	0	4	0	47	0	3	1	6	0	9	0	0	0	0	16	4	0	19	0	0	0	7	22	9	55	60	10	0	10	0	0	6
OTU_1928	0	1	0	0	0	0	0	0	0	0	0	0	0	1	0	0	0	0	1	2	1	0	0	0	3	0	0	0	1	3	0	0	1	0	0	1	0	1	0	0	0	0	0	0	3	0	0	0	0
OTU_1929	0	0	3	2	0	2	0	0	9	3	9	1	11	20	16	8	11	38	11	7	26	23	20	4	2	28	1	0	1	0	11	0	2	7	3	1	5	2	7	10	5	61	17	47	14	7	21	25	14
OTU_1930	0	2	6	1	1	3	2	13	7	9	25	37	26	17	15	25	38	18	18	16	27	8	31	18	8	16	5	2	23	27	9	13	1	6	4	0	3	1	6	3	8	22	31	36	15	7	8	14	0
OTU_1931	0	0	0	0	0	0	0	0	0	0	0	0	0	0	0	0	0	0	1	0	0	0	0	0	0	0	0	0	0	0	0	0	0	0	0	0	0	0	0	0	0	0	0	0	0	0	0	0	0
OTU_1932	1	28	2	13	0	25	84	14	3	0	7	35	0	12	6	0	2	9	0	0	11	15	11	0	45	4	0	2	0	5	5	5	2	7	0	2	6	2	16	20	40	5	6	12	0	2	4	5	3
OTU_1933	1	0	2	3	0	9	1	5	2	2	3	0	4	8	2	3	3	0	1	3	1	3	4	2	0	1	0	0	9	1	4	1	3	0	4	14	6	9	5	7	8	4	4	0	3	13	13	6	1
OTU_1934	3	1	22	4	0	8	66	3	42	0	10	28	0	3	6	3	3	5	2	2	7	0	10	11	3	6	3	0	0	0	2	0	0	0	1	0	4	0	0	0	0	40	21	9	4	3	1	2	4
OTU_1935	0	0	20	0	0	1	0	0	31	3	30	27	2	12	0	1	1	39	0	0	0	0	80	0	1	7	0	0	7	4	3	0	5	11	8	0	0	0	1	0	0	133	2	5	0	0	71	91	0
OTU_1936	2	8	11	3	0	15	13	16	14	13	14	10	21	7	9	9	11	7	15	11	5	7	12	9	6	7	4	14	14	19	17	9	9	17	3	18	19	42	10	19	12	7	5	17	20	6	25	25	12
OTU_1937	2	0	7	0	0	66	43	19	13	10	16	26	0	11	3	1	1	3	2	0	1	1	2	0	0	2	0	0	0	0	2	0	0	0	0	0	0	1	29	4	1	1	0	4	1	8	0	0	2
OTU_1938	1	5	1	0	4	6	0	0	1	0	1	3	1	1	5	4	4	6	0	5	4	13	3	0	6	2	6	21	18	60	19	7	41	6	18	32	5	3	20	2	5	0	0	5	0	0	0	0	3
OTU_1939	0	0	0	0	0	81	5	10	10	5	3	3	0	5	3	1	1	19	2	1	3	1	10	3	0	1	1	0	1	0	58	1	0	4	0	0	2	2	53	28	7	13	4	3	4	0	6	3	19
OTU_1940	2	15	5	3	1	1	3	15	6	0	8	5	11	9	20	6	21	11	5	15	11	20	9	1	146	17	15	107	6	22	15	16	45	45	29	11	2	7	15	6	52	52	16	49	31	29	0	10	11
OTU_1941	5	6	5	17	3	11	11	13	2	7	15	13	12	6	14	6	7	2	3	6	10	9	6	4	6	6	5	3	5	3	4	3	3	3	8	5	7	10	5	7	14	1	5	0	3	1	0	7	4
OTU_1942	0	3	14	6	0	48	5	22	31	21	20	29	17	13	27	17	3	41	16	15	7	6	37	12	5	19	1	0	5	2	6	3	1	8	1	3	6	3	33	30	5	26	9	10	10	0	12	2	13
OTU_1943	0	0	3	0	0	6	7	5	11	0	2	2	0	1	5	3	8	1	5	0	0	1	1	1	1	4	2	1	2	2	2	0	0	0	0	0	0	0	8	2	1	1	5	4	0	0	0	1	2
OTU_1944	2	3	14	61	5	10	12	5	7	46	16	3	33	10	0	79	45	5	38	28	18	6	5	23	33	1	19	10	22	8	3	0	3	3	3	5	8	3	2	1	0	2	2	7	32	10	3	1	7
OTU_1945	1	5	7	8	0	25	0	4	16	12	7	6	21	12	12	9	7	6	13	10	3	2	12	9	5	3	1	10	4	6	5	2	3	3	1	8	4	2	15	6	3	13	7	14	4	11	2	13	13
OTU_1946	1	1	0	0	0	0	0	0	6	0	0	0	0	0	0	2	0	4	0	0	8	3	4	7	12	9	23	27	19	23	10	29	41	12	32	18	31	27	37	11	53	2	2	6	35	24	0	2	3
OTU_1947	0	0	0	0	0	1	68	1	0	0	0	0	1	0	0	0	0	0	0	0	0	0	0	0	0	0	0	0	0	0	0	0	0	0	0	0	0	0	0	0	0	0	0	0	0	0	0	0	0
OTU_1948	2	1	13	13	1	19	0	1	22	18	13	15	30	9	19	17	10	20	27	23	17	11	12	8	6	13	0	0	0	2	10	6	0	3	3	3	8	2	42	11	9	8	12	25	4	3	6	11	8
OTU_1949	0	0	9	1	0	3	2	0	9	1	2	5	4	5	1	5	7	18	3	13	4	4	20	2	3	1	0	0	0	0	3	0	1	2	3	6	1	0	10	3	1	2	3	7	2	0	5	4	5
OTU_1950	1	6	10	0	1	25	0	1	25	8	16	7	9	13	29	15	10	19	32	26	14	6	36	3	8	10	1	1	7	6	34	4	6	24	9	4	14	21	23	2	4	100	10	16	11	5	34	49	0
OTU_1951	0	4	0	0	1	0	0	0	0	0	1	0	0	2	1	0	0	0	1	1	4	2	3	14	1	14	9	28	28	58	5	18	45	9	27	68	32	39	15	13	33	0	0	2	9	20	0	5	4
OTU_1952	0	0	8	0	0	9	1	3	12	0	1	67	3	10	12	5	0	26	3	0	5	2	12	5	0	5	5	1	0	0	0	5	0	3	0	0	0	0	1	1	0	48	13	14	3	1	7	1	4
OTU_1953	0	0	5	0	0	0	1	2	11	13	32	10	34	23	5	30	38	11	20	17	13	15	11	3	8	8	6	1	11	2	28	3	5	15	4	1	8	2	1	6	3	12	8	8	3	0	6	10	2
OTU_1954	0	0	0	0	0	0	0	0	0	0	0	0	0	0	1	0	0	1	0	0	0	0	0	0	1	0	0	0	0	0	0	0	0	0	0	0	0	0	3	0	0	0	0	0	0	0	0	0	0
OTU_1955	0	2	1	0	2	6	0	8	0	0	0	2	0	0	0	0	3	2	4	1	0	1	2	0	11	2	5	2	1	18	5	5	11	5	9	4	2	2	9	0	0	3	4	3	0	0	0	0	0
OTU_1956	13	8	51	2	2	4	137	46	0	12	23	10	9	2	7	7	6	5	4	4	15	5	0	18	0	19	3	0	4	1	35	5	0	7	0	1	0	0	3	3	0	6	0	5	6	0	1	0	8
OTU_1957	0	0	0	0	0	0	0	2	0	0	0	0	0	1	0	0	0	0	0	0	0	0	0	0	0	0	0	0	0	0	0	0	0	0	0	0	0	0	0	0	0	0	1	0	0	0	0	0	0
OTU_1958	0	0	2	2	0	0	0	0	2	3	1	3	0	7	3	4	0	5	4	2	5	4	3	0	0	1	0	1	3	2	0	1	0	0	0	0	0	0	9	0	0	2	5	18	4	0	7	11	21
OTU_1959	7	10	6	12	0	7	0	0	12	5	2	13	4	27	21	10	10	5	11	11	8	6	11	3	4	6	4	5	17	10	8	1	11	0	7	9	27	8	5	6	7	16	5	6	28	26	5	11	7
OTU_1960	1	0	32	5	0	4	0	2	18	5	27	393	38	75	47	36	40	8	13	15	3	6	199	21	3	1	0	1	0	1	10	1	3	6	2	0	5	0	10	2	1	7	0	0	0	0	0	1	0
OTU_1961	1	3	1	5	0	5	6	5	12	2	11	12	1	1	6	2	7	6	4	4	1	2	6	2	1	15	2	0	2	5	27	4	0	6	4	0	0	0	0	14	18	3	7	5	5	0	11	22	11
OTU_1962	2	0	14	8	0	2	0	0	1	7	13	0	95	3	96	36	0	0	4	0	11	0	4	1	0	2	0	0	0	0	1	0	0	0	0	0	0	0	3	0	0	1	0	1	0	1	4	0	0
OTU_1963	12	12	15	14	3	6	4	3	4	16	6	0	13	10	6	14	6	8	15	8	23	10	3	23	9	2	8	3	13	7	13	11	8	17	15	6	26	13	1	19	26	4	24	16	28	13	13	16	32
OTU_1964	37	12	0	28	722	0	5	13	0	0	1	0	1	0	0	0	0	0	1	0	2	0	0	59	8	0	20	9	2	0	0	2	3	0	0	2	0	0	0	0	0	0	0	0	0	6	0	0	0
OTU_1965	0	4	3	9	1	6	1	3	1	2	13	5	3	12	8	9	5	12	32	19	11	7	21	7	31	54	6	14	3	12	43	18	13	36	25	21	24	2	28	38	25	10	8	6	19	20	8	8	9
OTU_1966	0	7	4	24	0	9	1	11	11	10	18	10	17	12	4	25	15	1	13	10	9	4	5	2	5	2	1	2	2	7	2	5	4	11	1	2	24	18	3	0	0	34	11	20	19	25	12	30	12
OTU_1967	1	0	0	0	0	0	0	0	3	0	8	8	0	6	11	8	11	20	12	3	7	42	10	0	0	17	0	1	0	0	5	1	3	2	3	10	0	2	6	0	0	16	20	13	0	1	0	0	63
OTU_1968	5	11	10	3	2	32	7	17	19	19	14	12	21	9	20	16	5	18	22	13	9	13	24	9	17	11	8	14	13	12	12	4	2	13	1	2	10	11	9	10	12	7	5	9	17	6	12	13	14
OTU_1969	0	0	0	0	1	0	0	0	0	2	0	1	2	0	0	3	1	0	0	1	0	0	0	0	0	0	0	0	0	0	0	0	0	0	0	0	2	0	0	0	0	1	0	0	1	0	0	0	0
OTU_1970	2	1	1	0	0	10	2	3	6	6	9	2	2	6	0	2	4	4	10	2	1	2	2	6	9	4	3	4	14	9	8	12	12	5	2	1	11	3	9	3	5	8	5	6	25	29	2	8	8
OTU_1971	2	0	0	0	5	4	0	0	5	0	1	3	0	2	5	0	8	40	2	0	13	0	22	110	2	18	47	4	0	0	0	14	0	0	4	0	0	0	9	5	1	8	0	4	5	2	0	0	42
OTU_1972	3	4	0	1	0	3	0	2	0	1	4	1	2	10	0	8	9	0	13	30	13	3	0	18	25	1	11	30	64	110	4	14	50	80	26	10	78	19	2	13	20	1	18	31	19	17	2	0	12
OTU_1973	1	10	2	17	1	6	0	1	10	18	12	9	44	14	3	26	26	20	17	17	34	6	5	2	9	0	2	1	5	3	9	4	1	2	1	3	2	5	5	1	0	8	18	9	8	7	10	15	11
OTU_1974	0	37	0	4	1	18	115	14	13	0	2	22	0	15	8	0	5	8	0	2	6	20	19	0	51	5	4	3	0	5	4	7	6	4	1	0	4	3	14	23	28	0	8	14	0	5	3	2	5
OTU_1975	0	0	0	0	0	0	0	0	0	0	1	0	0	0	0	0	0	0	12	0	0	2	10	2	0	0	0	0	0	0	0	0	0	0	0	0	0	0	9	16	0	0	3	0	3	0	0	1	6
OTU_1976	5	6	5	7	0	10	0	3	12	7	10	8	8	7	19	7	8	25	11	3	5	7	6	8	0	17	2	1	3	0	21	2	1	7	3	3	2	0	5	9	22	23	6	9	3	8	5	24	7
OTU_1977	4	10	64	5	0	11	2	9	43	7	35	24	15	21	36	9	11	27	8	4	5	5	42	3	0	18	5	0	5	6	43	12	0	76	38	0	4	0	9	1	0	99	12	29	6	2	27	41	2
OTU_1978	0	0	0	0	0	2	2	2	1	0	0	0	0	3	1	2	2	0	0	0	0	0	2	0	0	2	0	1	0	1	0	0	6	2	18	7	0	0	6	0	2	12	21	14	103	305	0	0	0
OTU_1979	0	0	1	2	0	0	0	0	7	0	1	0	2	9	1	0	6	9	1	4	4	2	0	0	0	2	0	0	0	0	6	0	0	0	0	3	0	0	1	1	0	3	3	7	1	0	9	2	5
OTU_1980	0	0	0	0	0	0	0	0	0	0	1	0	2	0	2	2	3	1	0	7	1	0	0	0	1	2	3	6	1	12	39	6	2	20	24	11	12	4	5	13	11	0	1	1	10	20	4	2	3
OTU_1981	0	0	0	0	0	0	0	0	0	0	0	0	0	7	0	0	0	0	0	0	0	0	0	0	0	0	0	0	0	0	0	3	5	3	2	2	0	0	6	7	2	11	2	1	290	6	205	278	12
OTU_1982	0	2	0	2	0	0	4	0	1	0	0	0	0	3	1	0	0	0	1	1	0	1	0	6	1	0	1	0	1	1	2	1	0	0	0	0	0	0	1	0	0	0	0	0	0	3	2	6	2
OTU_1983	0	1	0	2	1	0	2	0	0	1	2	1	1	11	6	4	3	6	4	8	10	4	4	15	46	1	28	97	9	14	7	0	42	4	8	199	22	23	4	17	23	65	15	29	6	9	0	0	0
OTU_1984	1	2	0	2	0	0	0	0	0	0	0	0	1	1	0	4	3	0	1	2	6	3	2	9	14	1	32	35	67	109	18	8	51	15	22	1	12	10	0	4	4	1	0	1	7	5	2	17	21
OTU_1985	2	8	4	11	0	12	6	18	3	12	16	2	7	4	26	5	13	33	24	22	21	10	7	7	7	13	4	1	8	0	6	9	4	3	0	1	7	0	8	5	1	29	13	15	5	2	4	10	17
OTU_1986	0	1	4	1	0	3	2	1	0	0	2	2	0	2	0	1	1	1	0	0	2	5	0	0	1	5	3	0	0	2	2	2	0	0	0	0	0	0	0	0	0	0	4	2	1	0	0	1	5
OTU_1987	0	0	0	0	0	0	1	0	0	1	2	1	1	0	0	1	0	0	0	0	0	0	0	0	2	0	0	0	0	0	0	0	0	0	0	0	0	0	0	0	0	0	0	0	0	0	1	0	0
OTU_1988	0	0	0	2	1	1	5	4	2	0	3	1	0	0	52	24	0	133	16	0	0	0	9	0	0	0	29	0	0	0	0	23	0	0	15	0	0	1	0	0	0	4	82	4	137	0	29	0	14
OTU_1989	0	16	3	7	3	0	0	4	4	2	22	25	14	55	15	32	29	18	10	14	13	18	9	9	34	25	4	7	26	18	15	3	11	11	3	19	15	10	3	4	19	3	9	2	10	4	23	28	12
OTU_1990	0	0	29	0	1	33	0	22	34	2	0	58	9	6	37	1	0	61	1	2	7	0	37	7	0	15	6	1	4	0	13	0	0	4	0	0	2	0	18	12	0	96	3	5	4	0	5	3	2
OTU_1991	0	0	0	0	0	0	0	0	0	0	0	0	0	0	0	0	0	0	0	0	0	0	0	0	0	0	0	0	0	0	0	0	0	0	0	0	0	0	0	0	0	0	0	0	0	0	0	0	0
OTU_1992	2	16	10	8	1	10	21	19	6	0	13	1	2	1	5	1	11	10	8	39	3	7	6	0	12	7	3	5	6	44	10	1	3	11	2	4	29	26	11	6	6	11	2	15	10	12	4	1	13
OTU_1993	0	0	1	0	0	4	2	4	2	3	1	9	0	4	9	2	5	24	1	1	12	6	25	3	1	14	6	0	0	0	6	0	0	4	2	0	0	0	1	3	3	3	1	0	0	0	1	1	1
OTU_1994	0	0	4	0	0	7	14	5	38	1	2	1	13	9	6	1	9	12	5	16	13	8	9	4	32	29	10	16	14	51	27	7	15	5	10	34	30	27	18	7	8	4	0	4	4	15	2	4	5
OTU_1995	1	0	0	38	41	3	7	5	0	16	0	0	80	0	0	194	0	0	95	0	59	0	0	17	0	2	15	1	3	0	0	7	0	0	49	0	2	0	2	76	6	0	75	0	3	0	0	0	1
OTU_1996	2	0	3	5	0	6	4	4	12	27	23	30	35	20	7	29	23	0	21	33	22	15	1	3	3	6	1	2	4	2	21	24	6	27	15	0	3	0	6	0	9	7	15	10	22	2	5	13	13
OTU_1997	0	0	4	3	0	37	24	20	12	3	7	5	24	16	14	13	6	9	3	2	18	15	32	11	5	15	4	2	7	6	2	5	1	11	3	10	8	9	20	25	7	8	3	19	2	8	24	37	16
OTU_1998	0	0	0	10	3	2	0	3	1	0	0	4	0	0	48	17	0	179	8	0	0	0	8	0	0	2	39	0	0	0	3	20	0	0	22	1	0	3	0	0	0	2	74	6	117	0	41	1	14
OTU_1999	0	0	1	0	0	0	7	0	0	0	0	0	0	1	0	0	0	0	0	0	0	0	0	0	0	0	0	0	0	0	0	0	0	4	0	0	2	0	0	4	0	0	0	0	0	0	0	0	0
[truncated: 17,953 more rows]
[truncated: 102 more columns]

## Sheet: Evironmental data
Sample ID	Sampling date	Longitude	Latitude	Sampling depth	Water temperature	pH	Dissolved oxygen	Chlorophyll-a	Turbidity	Electrical conductivity	Salinity	Oxidation-reduction potential	Total carbon	Total organic carbon	Total nitrogen	Ammonium nitrogen	Nitrate nitrogen	Nitrite nitrogen	Total phosphorus	Phosphate phosphorus	Precipitation	Wind
		E	N	m	°C		mg/L	μg/L	NTU	μS/cm	‰	mV	mg/L	mg/L	mg/L	mg/L	mg/L	mg/L	mg/L	mg/L	mm	m/S
EX001BL	2016.08.12	118°03'37"	24°36'21"	0.5	31.99	7.27	5.91	60.13	40.9	259	0.12	470	11.58	2.98	4.054	2.652	1.119	0.179	0.436	0.254	48.2	2.23
EX002BG	2016.08.12	118°03'59"	24°36'09"	0.5	31.36	8.11	8.22	112.6	32.2	283	0.14	453	12.54	3.42	4.354	2.877	0.979	0.168	0.436	0.226	48.2	2.23
EX003NC	2016.08.13	118°03'11"	24°36'53"	0.5	28.45	7.2	5.55	35.26	60.2	176	0.08	469	6.58	1.41	2.759	1.593	1.033	0.118	0.362	0.155	51.6	2.24
EX004BL	2016.08.13	118°03'37"	24°36'21"	0.5	29.22	7	1.28	51.11	30.2	252	0.12	460	9.01	1.78	3.898	2.245	0.947	0.152	0.391	0.226	51.6	2.24
EX005BG	2016.08.13	118°03'59"	24°36'09"	0.5	29.68	7.26	3.58	359.34	21.5	275	0.13	455	10.96	1.94	3.867	2.63	0.828	0.143	0.468	0.226	51.6	2.24
EX006NC	2016.08.14	118°03'11"	24°36'53"	0.5	27.25	7.25	6.61	46.64	60.2	144	0.06	490	8.06	1.37	4.845	1.367	1.982	0.095	0.346	0.277	112.7	2.51
EX007BL	2016.08.14	118°03'37"	24°36'21"	0.5	28.89	7.21	4.07	47.56	51.5	157	0.07	451	9.23	3.29	3.942	1.812	2.046	0.103	0.497	0.246	112.7	2.51
EX008BG	2016.08.14	118°03'59"	24°36'09"	0.5	27.27	7.28	5.2	35.7	48.6	147	0.06	454	9.14	3.48	4.44	1.859	1.982	0.104	0.35	0.242	112.7	2.51
EX009NC	2016.08.15	118°03'11"	24°36'53"	0.5	27.86	7.09	6.68	24.36	60.2	121	0.05	506	8.23	1.72	2.394	1.128	1.119	0.085	0.281	0.099	110.5	2.76
EX010BL	2016.08.15	118°03'37"	24°36'21"	0.5	28.32	7.13	4.7	34.2	43.8	170	0.08	474	8.65	2.72	4.183	1.675	1.378	0.114	0.387	0.163	110.5	2.76
EX011BG	2016.08.15	118°03'59"	24°36'09"	0.5	28.32	7.13	4.86	23.3	40.9	159	0.07	473	7.8	1.28	2.754	1.552	1.357	0.103	0.244	0.159	110.5	2.76
EX012NC	2016.08.16	118°03'11"	24°36'53"	0.5	27.38	7.37	7.5	24.12	17.1	169	0.08	515	8.82	0.61	2.707	1.368	1.184	0.108	0.305	0.143	100.8	3.01
EX013BL	2016.08.16	118°03'37"	24°36'21"	0.5	29.1	7	4.64	21.9	30	189	0.09	537	10.2	2.1	2.635	1.449	1.195	0.107	0.302	0.167	100.8	3.01
EX014BG	2016.08.16	118°03'59"	24°36'09"	0.5	28.4	7.66	7.03	30.47	21.8	187	0.08	492	9.68	2.18	2.769	1.339	1.173	0.105	0.338	0.139	100.8	3.01
EX015NC	2016.08.17	118°03'11"	24°36'53"	0.5	27.63	7.37	5.92	25.76	47.9	176	0.08	514	10.05	2.19	3.31	1.979	1.184	0.159	0.407	0.186	103.4	3.16
EX016BL	2016.08.17	118°03'37"	24°36'21"	0.5	28.62	7.41	4.31	27.34	11	196	0.09	492	10.47	2.24	3.354	1.765	1.13	0.134	0.305	0.147	103.4	3.16
EX017BG	2016.08.17	118°03'59"	24°36'09"	0.5	28.7	7.41	4.09	32.9	32.3	203	0.09	488	10.27	2.12	3.136	1.789	1.163	0.138	0.33	0.159	103.4	3.16
EX018NC	2016.08.18	118°03'11"	24°36'53"	0.5	27.54	7.66	7.15	24.13	41.1	164	0.07	489	9.49	2.19	3.165	1.718	1.324	0.162	0.305	0.194	103.7	3.13
EX019BL	2016.08.18	118°03'37"	24°36'21"	0.5	28.73	7.2	2.75	29.06	10.5	206	0.09	520	10.94	2.15	3.356	1.955	1.217	0.161	0.314	0.218	103.7	3.13
EX020BG	2016.08.18	118°03'59"	24°36'09"	0.5	28.78	7.38	4.26	38.26	23.4	208	0.1	498	11.64	2.4	3.419	1.866	1.26	0.159	0.387	0.21	103.7	3.13
EX021BL	2016.08.19	118°03'37"	24°36'21"	0.5	28.51	7.26	2.16	23.97	40.7	216	0.1	487	10.76	2.7	2.593	1.445	1.109	0.147	0.33	0.175	89.1	3.04
EX022BG	2016.08.19	118°03'59"	24°36'09"	0.5	28.61	7.3	2.61	41.18	42.9	295	0.14	516	10.17	2.26	3.101	1.276	0.947	0.137	0.379	0.179	89.1	3.04
EX023NC	2016.08.20	118°03'11"	24°36'53"	0.5	29	7.42	5.96	28.47	30.5	180	0.08	499	9.68	3.77	3.344	0.989	1.314	0.156	0.354	0.139	85.7	3.07
EX024BL	2016.08.20	118°03'37"	24°36'21"	0.5	31.86	7.59	5.51	45.66	7.7	221	0.1	462	11.49	3.37	3.679	0.975	1.367	0.154	0.322	0.186	85.7	3.07
EX025BG	2016.08.20	118°03'59"	24°36'09"	0.5	31.32	7.92	6.73	24.14	23.8	232	0.11	432	8.86	1.95	2.199	1.039	1.022	0.138	0.354	0.198	85.7	3.07
EX026NC	2016.08.22	118°03'11"	24°36'53"	0.5	28.45	7.56	6.76	25.71	29.5	173	0.08	449	10.02	1.9	2.904	1.212	1.238	0.142	0.326	0.143	10.9	2.61
EX027BL	2016.08.22	118°03'37"	24°36'21"	0.5	30.65	7.73	7.07	71.09	8.5	216	0.1	433	10.49	2.29	2.127	0.88	1.206	0.165	0.301	0.139	10.9	2.61
EX028BG	2016.08.22	118°03'59"	24°36'09"	0.5	31.11	7.92	7.75	108.84	16.2	233	0.11	433	12.35	2.93	2.5	0.893	1.066	0.15	0.33	0.143	10.9	2.61
EX029BL	2016.08.23	118°03'37"	24°36'21"	0.5	31.88	7.46	6.38	43.95	42.1	203	0.09	519	10.34	2.06	2.251	0.893	1.195	0.157	0.305	0.123	8.9	2.36
EX030BG	2016.08.23	118°03'59"	24°36'09"	0.5	32.43	9.05	12.32	131.46	30.3	224	0.1	448	11.13	2.31	2.645	0.483	1.066	0.15	0.31	0.091	8.9	2.36
EX031NC	2016.08.24	118°03'11"	24°36'53"	0.5	29.78	7.26	6.76	24.93	27.5	122	0.05	458	11.63	3.08	2.752	1.484	1.076	0.111	0.24	0.103	6.1	2.16
EX032BL	2016.08.24	118°03'37"	24°36'21"	0.5	30.95	7.49	5.88	57.88	19.2	224	0.1	446	10.89	2.54	3.125	1.449	1.27	0.15	0.305	0.135	6.1	2.16
EX033BG	2016.08.24	118°03'59"	24°36'09"	0.5	31.15	8.04	8.24	98.83	22.2	234	0.11	430	12.09	3.52	3.478	1.19	1.098	0.145	0.305	0.115	6.1	2.16
EX034NC	2016.08.25	118°03'11"	24°36'53"	0.5	28.4	7.9	7.33	30.86	19.9	129	0.05	462	8.55	2.43	2.548	1.388	1.066	0.098	0.24	0.107	5.6	1.99
EX035BL	2016.08.25	118°03'37"	24°36'21"	0.5	28.28	7.92	7.55	53.16	35.3	147	0.06	458	8.55	2.21	2.666	1.142	1.076	0.097	0.273	0.115	5.6	1.99
EX036BG	2016.08.25	118°03'59"	24°36'09"	0.5	28.3	8.09	7.2	96.02	47.7	240	0.11	453	8.98	1.71	1.933	0.834	0.828	0.124	0.326	0.147	5.6	1.99
EX037BL	2016.08.26	118°03'37"	24°36'21"	0.5	32.67	8.98	10.58	91.26	17.4	192	0.09	427	7.55	1.77	2.21	0.623	0.915	0.108	0.285	0.107	0	2.17
EX038NG	2016.08.26	118°03'59"	24°36'09"	0.5	32.75	9.5	9.89	147.27	37.1	231	0.11	407	8.29	2.84	2.148	0.363	0.839	0.12	0.318	0.127	0	2.17
EX039BC	2016.08.27	118°03'11"	24°36'53"	0.5	28.38	7.74	4.94	56.08	53.3	219	0.1	457	12.18	3.66	4.002	2.235	1.755	0.161	0.994	0.333	0.1	2.23
EX040BL	2016.08.27	118°03'37"	24°36'21"	0.5	30.05	7.86	4.71	48.64	42.8	201	0.09	443	9.28	2.06	4.075	2.556	1.389	0.152	0.795	0.222	0.1	2.23
EX041NG	2016.08.27	118°03'59"	24°36'09"	0.5	32.04	7.77	4.32	51.37	38.9	220	0.1	445	14.34	2.89	3.515	2.775	1.119	0.14	0.513	0.163	0.1	2.23
EX042BC	2016.08.30	118°03'11"	24°36'53"	0.5	27.68	7.78	6.52	25.57	54.4	134	0.06	440	10.37	3.34	2.325	2.036	1.421	0.079	0.23	0.05	5.7	2.47
EX043BL	2016.08.30	118°03'37"	24°36'21"	0.5	27.87	7.73	4.21	31.82	32.2	239	0.11	432	9.07	2.61	3.661	1.66	1.486	0.108	0.283	0.14	5.7	2.47
EX044BG	2016.08.30	118°03'59"	24°36'09"	0.5	27.94	7.82	4.72	34.67	31.2	212	0.1	430	12.76	1.39	3.147	1.386	1.615	0.109	0.336	0.11	5.7	2.47
EX045BL	2016.09.02	118°03'37"	24°36'21"	0.5	31.89	8.1	7.87	34.71	34.1	253	0.12	441	11.06	1.36	2.909	1.455	1.312	0.177	0.238	0.149	9.2	2.57
EX046BG	2016.09.02	118°03'59"	24°36'09"	0.5	31.36	8.83	9.79	90.3	32.2	220	0.1	399	13.44	3.41	2.598	0.84	1.411	0.646	0.23	0.11	9.2	2.57
EX047BL	2016.09.06	118°03'37"	24°36'21"	0.5	28.76	7.65	4.13	19.78	36	135	0.06	434	10.85	2.24	2.526	1.01	1.238	0.066	0.254	0.06	3.9	2.47
EX048BG	2016.09.06	118°03'59"	24°36'09"	0.5	28.5	7.68	5.17	25.6	29.3	145	0.06	441	10.78	2.93	2.205	1.01	1.195	0.066	0.303	0.07	3.9	2.47
EX049BL	2016.09.09	118°03'37"	24°36'21"	0.5	29.9	8.16	6.84	51.68	35.1	227	0.11	438	13.53	2.07	3.23	1.763	1.561	0.155	0.515	0.288	128.3	2.41
EX050BG	2016.09.09	118°03'59"	24°36'09"	0.5	30.29	8.68	9.16	112.63	30.2	212	0.1	462	12.6	2.89	3.303	1.865	1.497	0.139	0.397	0.219	128.3	2.41
EX051BL	2016.09.13	118°03'37"	24°36'21"	0.5	30.95	8.04	6.71	23.82	38.9	120	0.05	439	12.77	3.5	2.256	1.284	1.367	0.079	0.332	0.09	150.8	2.54
EX052BG	2016.09.13	118°03'59"	24°36'09"	0.5	28.49	7.96	6.4	25.76	38.9	113	0.05	426	8.67	1.81	2.174	1.386	1.4	0.081	0.267	0.12	150.8	2.54
EX053LT	2016.09.18	118°03'37"	24°36'21"	0.5	29.45	7.86	5.09	23.92	41.8	118	0.05	451	13.03	1.21	2.692	0.908	1.583	0.073	0.397	0.149	260.9	4.13
EX054GT	2016.09.18	118°03'59"	24°36'09"	0.5	29.43	8.05	6.47	17.69	40.9	119	0.05	450	12.18	1.88	2.091	0.908	1.27	0.06	0.373	0.159	260.9	4.13
EX055BL	2016.09.20	118°03'37"	24°36'21"	0.5	28.65	8.13	7.17	28.58	42.8	111	0.04	515	11.66	2.15	2.788	0.908	1.497	0.075	0.226	0.041	251.9	4.21
EX056BG	2016.09.20	118°03'59"	24°36'09"	0.5	27.59	7.9	6.44	20.1	40.9	108	0.04	542	9.48	1.23	2.486	1.455	1.454	0.086	0.218	0.041	251.9	4.21
EX057G	2016.09.23	118°03'59"	24°36'09"	0.5	28.25	8	7.36	24.91	38	97	0.04	531	7.27	1.45	2.163	0.908	1.324	0.068	0.197	0.05	54.4	3.24
EX058G	2016.09.26	118°03'59"	24°36'09"	0.5	28.01	7.91	6.62	18.46	37	95	0.04	554	6.74	1.01	2.039	0.973	1.281	0.069	0.201	0.05	0	4.13
EX059G	2016.09.30	118°03'59"	24°36'09"	0.5	28.59	7.22	7.28	56.7	43.8	65	0.02	496	8.96	2.06	2.764	0.977	1.594	0.086	0.401	0.14	74.9	4.21
EX060G	2016.10.09	118°03'59"	24°36'09"	0.5	24.94	6.74	6.16	21.74	41.8	64	0.02	547	8.77	1.67	2.754	0.942	1.551	0.079	0.422	0.189	34.8	3.53
EX061G	2016.10.11	118°03'59"	24°36'09"	0.5	23.16	6.94	7.9	16.65	35.1	65	0.02	523	9.09	1.7	3.013	1.079	1.723	0.079	0.287	0.13	110.7	4.06
EX062G	2016.10.14	118°03'59"	24°36'09"	0.5	25.38	6.62	7.24	21.65	38	64	0.02	549	7.78	0.81	2.562	0.43	1.561	0.066	0.206	0.06	110.7	3.87
EX063G	2016.10.18	118°03'59"	24°36'09"	0.5	25.69	6.61	5.43	24.37	26.4	69	0.02	561	7.44	1.06	2.609	1.148	1.464	0.075	0.197	0.041	0.3	3.7
EX064G	2016.10.21	118°03'59"	24°36'09"	0.5	26.9	7.78	7.33	16.46	33.1	140	0.06	396	7.52	0.9	3.096	1.024	1.378	0.074	0.201	0.05	2.8	4.26
EX065G	2016.10.25	118°03'59"	24°36'09"	0.5	28.13	6.71	6.65	23.27	33.1	81	0.03	596	8.45	1.31	2.564	0.995	1.518	0.089	0.238	0.11	30.7	3.33
EX066G	2016.10.28	118°03'59"	24°36'09"	0.5	28.08	6.81	6.44	64.65	31.2	77	0.03	658	8.07	1.5	2.526	0.787	1.583	0.213	0.144	0.041	28.2	2.06
EX067G	2016.11.01	118°03'59"	24°36'09"	0.5	24.4	8.34	10.78	100.42	35.1	113	0.05	537	11.87	1.37	3.81	1.113	1.54	0.233	0.23	0.06	0	3.43
EX068G	2016.11.04	118°03'59"	24°36'09"	0.5	24.31	7.96	10.17	65.05	37	108	0.04	560	13.61	1.25	3.838	1.352	1.658	0.213	0.279	0.09	0	4.51
EX069G	2016.11.08	118°03'59"	24°36'09"	0.5	26.14	8.87	13.37	182	37	120	0.05	555	16.61	2.89	4.66	1.763	1.518	0.226	0.344	0.12	0	3.13
EX070G	2016.11.11	118°03'59"	24°36'09"	0.5	22.11	7.42	7.36	80.89	33.1	101	0.04	544	15.54	0.5	4.546	2.747	1.497	0.23	0.379	0.194	4	2.64
EX071G	2016.11.15	118°03'59"	24°36'09"	0.5	25.07	7.86	9.99	96.19	21.5	109	0.04	577	19.44	0.39	4.681	2.87	1.335	0.237	0.334	0.135	4	2.43
EX072G	2016.11.18	118°03'59"	24°36'09"	0.5	25.75	8.21	9.96	111.97	31.2	433	0.22	345	15.44	2.44	5.468	2.816	1.411	0.264	0.35	0.105	0	2.06
EX073G	2016.11.22	118°03'59"	24°36'09"	0.5	25.73	8.27	7.42	52.05	38	418	0.21	399	18.04	2.48	5.421	3.26	1.012	0.219	0.322	0.154	25.8	2.27
EX074G	2016.11.24	118°03'59"	24°36'09"	0.5	21.02	7.55	6.72	36.5	39.9	477	0.24	377	15.7	0.55	5.425	4.067	1.173	0.21	0.35	0.174	47.8	2.77
EX075G	2016.11.29	118°03'59"	24°36'09"	0.5	19.67	7.4	7.25	41.81	25.1	447	0.22	398	15.27	1.58	6.921	3.26	3.081	0.188	0.489	0.283	95.1	3.96
EX076G	2016.12.02	118°03'59"	24°36'09"	0.5	20.73	7.61	7.57	64.12	26.9	1236	0.65	363	16.16	1.89	5.951	1.866	1.982	0.188	0.354	0.164	69.7	3.79
EX077G	2016.12.06	118°03'59"	24°36'09"	0.5	21.68	7.62	8.64	113.86	20.6	748	0.39	326	22.14	2.65	5.98	1.811	1.648	0.2	0.326	0.105	1.6	3.09
EX078G	2016.12.09	118°03'59"	24°36'09"	0.5	21.32	8.46	11.85	137.36	14.2	699	0.36	372	18.22	1.29	6.364	2.153	1.54	0.22	0.362	0.135	1.6	2.71
EX079G	2016.12.13	118°03'59"	24°36'09"	0.5	21.73	7.99	9.9	90.43	16.7	699	0.36	355	17.03	1.28	6.443	2.262	1.378	0.208	0.322	0.125	0	2.63
EX080G	2016.12.16	118°03'59"	24°36'09"	0.5	18.1	7.77	8	82.54	21.3	1211	0.64	382	21.72	0.83	6.543	2.317	1.561	0.218	0.305	0.125	0	3.09
EX081G	2016.12.20	118°03'59"	24°36'09"	0.5	22.51	8.52	14.67	192.43	16	1609	0.85	315	18.53	3.08	6.752	2.98	1.292	0.202	0.42	0.214	0	2.76
EX082G	2016.12.23	118°03'59"	24°36'09"	0.5	21.48	7.45	5.52	48.29	37.3	1465	0.78	421	16.5	2.57	6.089	2.023	2.823	0.189	0.509	0.313	60.7	2.27
EX083G	2016.12.27	118°03'59"	24°36'09"	0.5	20.65	7.97	9.61	95.93	25.3	2820	1.52	413	16.36	1.51	5.426	2.631	1.464	0.187	0.362	0.144	61.8	2.73
EX084G	2016.12.30	118°03'59"	24°36'09"	0.5	17.21	7.99	14.18	171.51	7.3	3529	1.92	401	18.63	1.32	6.125	2.618	1.044	0.184	0.391	0.125	1.1	3.43
EX085G	2017.01.03	118°03'59"	24°36'09"	0.5	21.61	8.3	17.85	235.21	17.4	2350	1.26	287	21.69	4.31	6.314	3.54	1.26	0.177	0.513	0.234	0	3.16
EX086G	2017.01.06	118°03'59"	24°36'09"	0.5	21.54	8.72	18.11	896.23	16	2194	1.18	321	23.47	6.52	7.426	3.356	1.367	0.21	0.864	0.362	0	2.07
EX087G	2017.01.10	118°03'59"	24°36'09"	0.5	21.72	8.58	16.25	234.05	13	2248	1.2	360	25.06	4.41	6.18	3.608	1.076	0.204	0.526	0.283	0.1	1.83
EX088G	2017.01.13	118°03'59"	24°36'09"	0.5	19.25	8.42	9.21	109.19	16.2	2421	1.3	387	22.28	2.8	6.627	3.773	1.066	0.248	0.444	0.224	3.2	2.17
EX089G	2017.01.17	118°03'59"	24°36'09"	0.5	19.17	8.7	10.68	138.47	15.4	4999	2.74	369	15.19	2.81	5.333	2.945	0.807	0.211	0.436	0.243	4.5	3.13
EX090G	2017.01.20	118°03'59"	24°36'09"	0.5	18.41	8.47	8.84	151.46	15.9	4945	2.71	381	17.71	1.67	5.8	2.987	0.872	0.199	0.444	0.273	1.9	3.09
EX091G	2017.01.24	118°03'59"	24°36'09"	0.5	16.93	9.11	13.44	290.53	9.1	6047	3.34	363	17.54	3.61	5.333	2.741	0.656	0.18	0.411	0.144	0.5	2.93
EX092G	2017.01.27	118°03'59"	24°36'09"	0.5	16.83	8.29	9.68	108.34	15.7	6640	3.68	361	17.43	3.31	5.105	2.112	0.775	0.176	0.415	0.135	0	3.19
EX093G	2017.01.31	118°03'59"	24°36'09"	0.5	17.62	7.95	8.01	159.31	6.8	8872	4.99	373	11.37	1.58	3.593	1.545	0.656	0.11	0.473	0.204	0.8	3.86
EX094G	2017.02.03	118°03'59"	24°36'09"	0.5	17.32	8.4	9.64	407.27	9.6	7162	3.99	376	18.11	4.44	5.541	1.709	1.141	0.178	0.636	0.224	0.8	2.77
EX095G	2017.02.07	118°03'59"	24°36'09"	0.5	17.75	8.15	11.93	273.35	11.4	7927	4.43	402	23.61	2.03	3.759	1.825	1.055	0.162	0.367	0.065	0	2.86
EX096G	2017.02.10	118°03'59"	24°36'09"	0.5	15.34	8.2	10.34	213.41	12.1	9468	5.34	404	21.55	2.71	3.417	1.429	0.742	0.16	0.31	0.055	0	2.91
EX097G	2017.02.14	118°03'59"	24°36'09"	0.5	18.88	9.01	22.52	660.49	18.8	9902	5.6	349	22.23	5.93	3.826	0.93	1.022	0.167	0.31	0.101	0	3.31
EX098G	2017.02.17	118°03'59"	24°36'09"	0.5	21.45	9.09	19.89	519.82	19.6	10733	6.1	344	17.82	7.34	3.971	1.559	0.678	0.102	0.407	0.01	0	2.94
EX099G	2017.02.21	118°03'59"	24°36'09"	0.5	21.49	8.95	14.67	451.57	23.6	8345	4.68	399	18.92	5.78	5.452	1.825	0.861	0.151	0.485	0.022	6.4	2.34
EX100G	2017.02.24	118°03'59"	24°36'09"	0.5	16.32	7.61	6.4	45.5	17.4	3894	2.12	419	16.63	1.15	7.534	3.65	2.079	0.19	0.513	0.264	78.4	2.44
EX101G	2017.02.28	118°03'59"	24°36'09"	0.5	17.63	7.9	9.61	62.61	12.7	2289	1.23	412	17.58	1.17	8.324	3.595	2.143	0.167	0.619	0.323	91	2.69
EX102G	2017.03.03	118°03'59"	24°36'09"	0.5	21.14	9.03	22.64	328.55	18.4	5874	3.24	371	17.02	4.82	7.017	1.552	1.119	0.155	0.742	0.295	19	2.89
EX103G	2017.03.07	118°03'59"	24°36'09"	0.5	18.21	8.1	9.01	137.73	17.1	3848	2.09	377	15.78	3.18	7.151	2.686	1.227	0.178	0.685	0.196	0	2.63
EX104G	2017.03.10	118°03'59"	24°36'09"	0.5	18.35	7.47	2.6	104.62	8.5	8086	4.53	428	19.74	1.43	5.66	0.902	0.656	0.118	0.579	0.307	21.2	2.27
EX105G	2017.03.14	118°03'59"	24°36'09"	0.5	19.97	8.01	9.22	120.12	24.4	3900	2.12	482	17.35	4.44	6.986	1.969	1.561	0.108	0.717	0.382	29.4	2.37
EX106G	2017.03.17	118°03'59"	24°36'09"	0.5	18.84	7.7	7.68	34.33	14.1	5557	3.06	482	13.51	2.77	6.468	1.408	1.529	0.131	0.693	0.371	11.3	2.6
EX107G	2017.03.21	118°03'59"	24°36'09"	0.5	20.96	7.82	7.74	187.88	11.3	6778	3.76	399	17.64	5.69	6.846	3.797	0.753	0.161	0.772	0.372	5.6	2.36
EX108G	2017.03.24	118°03'59"	24°36'09"	0.5	23.8	8.38	13.16	139.72	7.1	5412	2.98	379	16.03	3.16	7.53	3.584	0.581	0.114	0.784	0.345	5.1	2.06
EX109G	2017.03.28	118°03'59"	24°36'09"	0.5	22.78	8.26	11.34	124.95	16.2	7467	4.16	396	20.72	3.03	8.649	4.063	0.516	0.073	1.131	0.499	9	2.33
EX110G	2017.03.31	118°03'59"	24°36'09"	0.5	22.35	8.37	10.11	179.77	9	6420	3.56	376	19.97	4.45	6.867	3.653	0.57	0.252	0.723	0.329	6.5	2.31
EX111G	2017.04.05	118°03'59"	24°36'09"	0.5	24.63	9.08	15.28	239.56	7.8	8677	4.87	417	20.13	5.61	6.804	3.455	1.076	0.293	0.915	0.254	14.5	2.41
EX112G	2017.04.07	118°03'59"	24°36'09"	0.5	26.06	9.06	13.73	87.2	7.5	8340	4.67	409	25.89	7.2	7.602	4.76	0.796	0.182	0.972	0.503	15.9	2.43
EX113G	2017.04.11	118°03'59"	24°36'09"	0.5	27.84	8.57	9.75	64.82	5.2	9324	5.26	419	22.32	5.3	5.82	3.024	0.494	0.229	0.846	0.246	1.5	2.5
EX114G	2017.04.14	118°03'59"	24°36'09"	0.5	23.23	7.71	2.5	55.26	8.1	8256	4.63	422	23.13	2.73	6.359	5.238	0.408	0.254	0.947	0.57	20.1	2.84
EX115G	2017.04.18	118°03'59"	24°36'09"	0.5	30.41	9.04	15.51	251.33	33.1	7744	4.33	298	20.81	6.99	6.463	2.683	0.57	0.322	0.927	0.384	20.1	2.24
EX116G	2017.04.21	118°03'59"	24°36'09"	0.5	28.49	8.05	7.25	188.94	37.7	3658	1.99	362	30.39	13.11	6.473	3.195	1.357	0.287	0.862	0.236	3.7	2.27
EX117G	2017.04.25	118°03'59"	24°36'09"	0.5	25.39	8.71	9.33	529.94	66.1	4786	2.62	340	27.65	17.05	7.913	2.259	0.699	0.149	1.017	0.39	31	2.53
EX118G	2017.04.28	118°03'59"	24°36'09"	0.5	25.7	8.66	11.36	70.68	17.1	4920	2.7	435	25.44	10.98	5.851	2.833	0.828	0.168	0.772	0.414	57.9	2.84
EX119G	2017.05.02	118°03'59"	24°36'09"	0.5	26.84	8.77	13.69	224.83	25.6	5994	3.31	404	18.98	9.34	6.981	2.477	0.505	0.198	1.021	0.454	42.1	2.66
EX120G	2017.05.05	118°03'59"	24°36'09"	0.5	29.1	8.94	17.75	309.84	22.2	6476	3.59	376	28.99	13.24	6.442	1.521	0.624	0.276	1.037	0.469	11.6	2.09
EX121G	2017.05.09	118°03'59"	24°36'09"	0.5	30.47	8.98	15.82	228.29	39.9	5316	2.92	400	20.6	10.08	5.282	1.097	0.279	0.263	0.931	0.45	7.6	2.54
EX122G	2017.05.12	118°03'59"	24°36'09"	0.5	29.24	8.9	14.44	410.73	31.2	4856	2.66	345	38.33	22.66	6.659	1.781	0.365	0.149	1.082	0.386	7.5	2.54
EX123G	2017.05.16	118°03'59"	24°36'09"	0.5	25.07	7.57	1.81	101.51	31.2	1212	0.64	416	26.22	10.54	5.271	2.266	0.731	0.14	0.825	0.363	7.1	2.37
EX124G	2017.05.19	118°03'59"	24°36'09"	0.5	28.12	8.83	14	258.04	33.1	1525	0.81	389	26.03	9.73	5.996	2.487	1.745	0.342	0.621	0.244	67.6	2.8
EX125G	2017.05.23	118°03'59"	24°36'09"	0.5	29.75	7.97	5.77	172.67	32.2	1796	0.96	403	27.28	10.81	6.69	2.611	0.872	0.148	0.805	0.402	4.1	2.71
EX126G	2017.05.26	118°03'59"	24°36'09"	0.5	28.12	9	14.67	157.98	28.3	3311	1.79	388	29.34	10.67	5.509	3.437	0.397	0.148	0.85	0.533	8.5	2.44
EX127G	2017.05.31	118°03'59"	24°36'09"	0.5	31.46	9.83	15.45	305.88	35.1	3856	2.1	369	33.66	18.97	5.25	0.732	0.505	0.13	0.858	0.236	5.3	2.81
EX128G	2017.06.02	118°03'59"	24°36'09"	0.5	30.3	8.27	1.22	260.28	33.1	3533	1.92	368	32.85	17.96	5.561	1.21	0.527	0.195	0.943	0.406	0	3
EX129G	2017.06.06	118°03'59"	24°36'09"	0.5	28.79	8.33	7.35	155.67	31.2	2676	1.44	395	27.32	10.24	5.157	2.699	0.516	0.116	0.878	0.604	70	2.33
EX130G	2017.06.09	118°03'59"	24°36'09"	0.5	32.41	9.15	17.64	178.63	37	2995	1.62	348	29.89	13.47	5.924	2.72	0.451	0.146	0.894	0.43	70	1.93
EX131G	2017.06.13	118°03'59"	24°36'09"	0.5	31.14	8.44	6.06	556.3	42.8	2360	1.27	409	28.11	10.65	5.882	3.171	0.387	0.231	0.825	0.454	0.2	2.4
EX132G	2017.06.16	118°03'59"	24°36'09"	0.5	24.79	7.24	3.65	35.7	77.5	367	0.18	376	17.59	7.02	5.215	1.996	1.928	0.175	0.691	0.402	79.3	2.6
EX133G	2017.06.20	118°03'59"	24°36'09"	0.5	29.14	7.33	7.25	52.2	38.9	342	0.17	431	18.89	6.6	4.473	1.115	2.133	0.201	0.462	0.256	206.9	2.39
EX134G	2017.06.23	118°03'59"	24°36'09"	0.5	29.98	8.29	12.79	233.39	21.5	434	0.22	460	18.7	7.44	4.618	0.698	1.755	0.226	0.426	0.133	131.1	2.77
EX135G	2017.06.27	118°03'59"	24°36'09"	0.5	32.71	8.24	9.29	71.69	23.5	427	0.21	434	18.05	5.81	4.256	2.084	1.206	0.227	0.381	0.192	10.5	2.69
EX136G	2017.06.30	118°03'59"	24°36'09"	0.5	33.89	8.76	12.29	142.65	31.2	442	0.22	390	23.23	9.86	5.027	2.631	0.462	0.188	0.393	0.173	9.1	2.33
EX137G	2017.07.04	118°03'59"	24°36'09"	0.5	31.45	7.89	8.35	147.14	31.2	533	0.27	449	19.6	6.63	3.92	3.362	0.268	0.094	0.45	0.228	17.4	2.53
EX138G	2017.07.07	118°03'59"	24°36'09"	0.5	30.49	7.59	7.45	136.44	23.5	457	0.23	451	21.71	6.58	4.734	3.151	0.505	0.099	0.409	0.22	33.1	2.4
EX139G	2017.07.11	118°03'59"	24°36'09"	0.5	32.98	8.63	11.97	129.75	38.9	553	0.28	350	19.91	7.47	3.272	1.723	0.624	0.14	0.438	0.188	34.3	2.07
EX140G	2017.07.14	118°03'59"	24°36'09"	0.5	34.02	7.93	7.76	66.49	35.1	554	0.28	341	22.75	7.29	4.018	2.536	0.365	0.11	0.373	0.208	16.7	2.1
EX141G	2017.07.18	118°03'59"	24°36'09"	0.5	31.27	7.21	4.46	76.09	31.2	498	0.25	456	23.3	7.17	4.745	3.479	0.279	0.087	0.426	0.264	25.5	2.09
EX142G	2017.07.21	118°03'59"	24°36'09"	0.5	35.02	9.15	16.77	195.11	30.2	449	0.25	318	18.66	7.65	4.349	2.505	1.012	0.19	0.401	0.117	25.5	2.04
EX143G	2017.07.26	118°03'59"	24°36'09"	0.5	32.68	7.45	3.71	84.92	31.2	622	0.32	343	27.28	9.14	5.22	3.653	0.516	0.127	0.397	0.169	0	2.39
EX144G	2017.07.28	118°03'59"	24°36'09"	0.5	32.6	8.07	5.92	170.13	37	892	0.46	376	24.85	7.91	3.907	2.546	0.279	0.107	0.471	0.204	0	2.5
EX145G	2017.08.01	118°03'59"	24°36'09"	0.5	27.95	6.94	3.74	31.52	37	242	0.11	466	16.52	6.48	4.606	2.402	1.928	0.121	0.524	0.276	130.7	3.23
EX146G	2017.08.04	118°03'59"	24°36'09"	0.5	30.55	7.48	7.3	84.34	35.1	229	0.11	407	15.55	6.41	4.845	1.787	1.54	0.121	0.446	0.181	145.3	2.94
EX147G	2017.08.08	118°03'59"	24°36'09"	0.5	33.74	8.19	8.46	85.03	22.5	452	0.23	383	19.57	6.62	3.608	1.706	1.001	0.145	0.295	0.145	14.6	2.61
EX148G	2017.08.11	118°03'59"	24°36'09"	0.5	32.22	7.51	4.16	55.56	34.1	461	0.23	468	24	9.05	4.085	2.56	0.57	0.111	0.397	0.212	0	2.8
EX149G	2017.08.15	118°03'59"	24°36'09"	0.5	33.79	8.68	8.02	129.1	31.2	575	0.29	372	27.42	10.98	4.066	2.361	0.43	0.106	0.442	0.153	0	2.83
EX150G	2017.08.18	118°03'59"	24°36'09"	0.5	27.45	7.41	6.35	59.99	30.2	555	0.31	358	23.56	9.36	4.701	3.704	0.473	0.118	0.413	0.204	0	2.34
